# Supplementary material for: Causal analysis of the gut microbiota in differentiated thyroid carcinoma: a two-sample Mendelian randomization study
Source: Front Genet. 2023 Dec 13;14:1299930. doi: 10.3389/fgene.2023.1299930 (PMC10753834; doi:10.3389/fgene.2023.1299930)
Supplement: Supplementary file 1 [file Table2.XLSX]

## Sheet: Sheet1
Supplementary Table 2. Results of initial MR analysis.NSNP=number of SNPs; b=effect size; se=standard error; pval=p-value. PIVW=p-value of IVW; PMR-PRESSO=p-value of MR-PRESSO.
exposure	outcome	nsnp	method	b	se	PIVW
genus.Anaerotruncus.id.2054	Thyroid cancer || id:ieu-a-1082	16	Inverse variance weighted	0.886774	0.437973	0.0428957
genus.Ruminiclostridium9.id.11357	Thyroid cancer || id:ieu-a-1082	24	Inverse variance weighted	2.50077	0.33349	6.44093e-14
genus.FamilyXIIIUCG001.id.11294	Thyroid cancer || id:ieu-a-1082	8	Inverse variance weighted	0.676442	0.805526	0.401048
genus.Butyricicoccus.id.2055	Thyroid cancer || id:ieu-a-1082	9	Inverse variance weighted	0.181812	0.573735	0.751325
genus.LachnospiraceaeNC2004group.id.11316	Thyroid cancer || id:ieu-a-1082	5	Inverse variance weighted	0.25104	0.420262	0.55028
class.Betaproteobacteria.id.2867	Thyroid cancer || id:ieu-a-1082	20	Inverse variance weighted	0.531355	0.377182	0.158909
family.FamilyXI.id.1936	Thyroid cancer || id:ieu-a-1082	11	Inverse variance weighted	-0.509234	0.216984	0.0189315
genus.ErysipelotrichaceaeUCG003.id.11384	Thyroid cancer || id:ieu-a-1082	8	Inverse variance weighted	-0.121998	0.502483	0.808168
genus.Catenibacterium.id.2153	Thyroid cancer || id:ieu-a-1082	4	Inverse variance weighted	0.0778464	0.372957	0.834661
genus.Parabacteroides.id.954	Thyroid cancer || id:ieu-a-1082	5	Inverse variance weighted	0.860506	0.743809	0.247317
genus.Hungatella.id.11306	Thyroid cancer || id:ieu-a-1082	7	Inverse variance weighted	-0.238779	0.333622	0.474165
genus.LachnospiraceaeNK4A136group.id.11319	Thyroid cancer || id:ieu-a-1082	13	Inverse variance weighted	-0.0113811	0.467119	0.980562
genus.Dialister.id.2183	Thyroid cancer || id:ieu-a-1082	9	Inverse variance weighted	-0.191296	0.493863	0.6985
genus.unknowngenus.id.2755	Thyroid cancer || id:ieu-a-1082	10	Inverse variance weighted	0.0409489	0.443061	0.926362
family.FamilyXIII.id.1957	Thyroid cancer || id:ieu-a-1082	11	Inverse variance weighted	0.143588	0.442816	0.74574
genus..Ruminococcusgauvreauiigroup.id.11342	Thyroid cancer || id:ieu-a-1082	13	Inverse variance weighted	0.131347	0.5525	0.812089
genus.Eggerthella.id.819	Thyroid cancer || id:ieu-a-1082	8	Inverse variance weighted	0.198384	0.400164	0.620066
genus.unknowngenus.id.2071	Thyroid cancer || id:ieu-a-1082	11	Inverse variance weighted	1.22587	0.443997	0.00576255
phylum.Euryarchaeota.id.55	Thyroid cancer || id:ieu-a-1082	8	Inverse variance weighted	-0.0204785	0.266985	0.93886
family.Clostridiaceae1.id.1869	Thyroid cancer || id:ieu-a-1082	9	Inverse variance weighted	-0.942315	0.516077	0.0678626
genus.Ruminiclostridium6.id.11356	Thyroid cancer || id:ieu-a-1082	14	Inverse variance weighted	-0.261336	0.404969	0.518718
genus.Lachnospira.id.2004	Thyroid cancer || id:ieu-a-1082	4	Inverse variance weighted	-0.171349	0.798343	0.830055
genus.unknowngenus.id.2001	Thyroid cancer || id:ieu-a-1082	10	Inverse variance weighted	-0.546819	0.578786	0.344776
genus.Dorea.id.1997	Thyroid cancer || id:ieu-a-1082	6	Inverse variance weighted	0.322499	1.94503	0.868309
genus.Victivallis.id.2256	Thyroid cancer || id:ieu-a-1082	13	Inverse variance weighted	0.00652724	0.203937	0.974467
genus.Streptococcus.id.1853	Thyroid cancer || id:ieu-a-1082	31	Inverse variance weighted	0.660298	0.277483	0.0173315
genus.unknowngenus.id.826	Thyroid cancer || id:ieu-a-1082	6	Inverse variance weighted	1.36367	0.888361	0.124773
genus.Intestinibacter.id.11345	Thyroid cancer || id:ieu-a-1082	18	Inverse variance weighted	-0.691515	0.336824	0.0400682
genus.Oscillibacter.id.2063	Thyroid cancer || id:ieu-a-1082	28	Inverse variance weighted	0.429204	0.225376	0.0568594
genus.Lachnoclostridium.id.11308	Thyroid cancer || id:ieu-a-1082	37	Inverse variance weighted	0.292724	0.2661	0.27131
genus.Collinsella.id.815	Thyroid cancer || id:ieu-a-1082	5	Inverse variance weighted	-0.468147	0.875453	0.592824
genus.Actinomyces.id.423	Thyroid cancer || id:ieu-a-1082	3	Inverse variance weighted	0.101182	0.611845	0.868651
class.Deltaproteobacteria.id.3087	Thyroid cancer || id:ieu-a-1082	13	Inverse variance weighted	-0.194851	0.463208	0.674007
genus.Anaerostipes.id.1991	Thyroid cancer || id:ieu-a-1082	15	Inverse variance weighted	1.06579	0.415645	0.0103421
genus.Lactobacillus.id.1837	Thyroid cancer || id:ieu-a-1082	7	Inverse variance weighted	0.579173	0.415409	0.163251
genus.Intestinimonas.id.2062	Thyroid cancer || id:ieu-a-1082	7	Inverse variance weighted	-0.561585	0.752528	0.455507
phylum.Verrucomicrobia.id.3982	Thyroid cancer || id:ieu-a-1082	8	Inverse variance weighted	0.350117	0.818061	0.668663
class.Verrucomicrobiae.id.4029	Thyroid cancer || id:ieu-a-1082	9	Inverse variance weighted	0.661752	0.978191	0.49872
class.Mollicutes.id.3920	Thyroid cancer || id:ieu-a-1082	21	Inverse variance weighted	1.45669	0.301934	1.40318e-06
genus.Bifidobacterium.id.436	Thyroid cancer || id:ieu-a-1082	113	Inverse variance weighted	-0.968595	0.147595	5.29092e-11
class.Alphaproteobacteria.id.2379	Thyroid cancer || id:ieu-a-1082	2	Inverse variance weighted	0.921798	0.939098	0.326308
genus.Akkermansia.id.4037	Thyroid cancer || id:ieu-a-1082	9	Inverse variance weighted	0.661734	0.977626	0.498483
family.unknownfamily.id.1000006161	Thyroid cancer || id:ieu-a-1082	15	Inverse variance weighted	0.253102	0.267753	0.344515
class.Lentisphaeria.id.2250	Thyroid cancer || id:ieu-a-1082	7	Inverse variance weighted	0.105629	0.382935	0.782671
genus.Howardella.id.2000	Thyroid cancer || id:ieu-a-1082	7	Inverse variance weighted	0.292996	0.41769	0.483011
family.Victivallaceae.id.2255	Thyroid cancer || id:ieu-a-1082	16	Inverse variance weighted	-0.808929	0.196942	4.00043e-05
class.Actinobacteria.id.419	Thyroid cancer || id:ieu-a-1082	129	Inverse variance weighted	-0.935485	0.130842	8.69472e-13
genus.RuminococcaceaeUCG013.id.11370	Thyroid cancer || id:ieu-a-1082	8	Inverse variance weighted	0.387845	0.554047	0.483913
genus.Holdemania.id.2157	Thyroid cancer || id:ieu-a-1082	11	Inverse variance weighted	0.649987	0.355923	0.0678202
order.Victivallales.id.2254	Thyroid cancer || id:ieu-a-1082	7	Inverse variance weighted	0.105629	0.382935	0.782671
genus..Clostridiuminnocuumgroup.id.14397	Thyroid cancer || id:ieu-a-1082	2	Inverse variance weighted	0.611823	0.580274	0.291714
genus.RuminococcaceaeUCG005.id.11363	Thyroid cancer || id:ieu-a-1082	13	Inverse variance weighted	0.884712	0.560468	0.114445
order.Gastranaerophilales.id.1591	Thyroid cancer || id:ieu-a-1082	12	Inverse variance weighted	0.472961	0.274826	0.0852602
family.Christensenellaceae.id.1866	Thyroid cancer || id:ieu-a-1082	10	Inverse variance weighted	1.05936	0.571685	0.0638763
genus.unknowngenus.id.1000005472	Thyroid cancer || id:ieu-a-1082	16	Inverse variance weighted	0.455922	0.343441	0.18434
genus.LachnospiraceaeUCG010.id.11330	Thyroid cancer || id:ieu-a-1082	4	Inverse variance weighted	-0.716185	0.714788	0.316365
phylum.Lentisphaerae.id.2238	Thyroid cancer || id:ieu-a-1082	6	Inverse variance weighted	0.28771	0.38424	0.453992
genus.Erysipelatoclostridium.id.11381	Thyroid cancer || id:ieu-a-1082	19	Inverse variance weighted	-1.20134	0.431785	0.00539802
genus.RuminococcaceaeUCG004.id.11362	Thyroid cancer || id:ieu-a-1082	27	Inverse variance weighted	1.41157	0.311323	5.78456e-06
genus.Sellimonas.id.14369	Thyroid cancer || id:ieu-a-1082	19	Inverse variance weighted	0.343949	0.214418	0.108692
order.Rhodospirillales.id.2667	Thyroid cancer || id:ieu-a-1082	10	Inverse variance weighted	0.622613	0.406934	0.126015
genus..Eubacteriumbrachygroup.id.11296	Thyroid cancer || id:ieu-a-1082	11	Inverse variance weighted	0.151847	0.255773	0.552727
order.Pasteurellales.id.3688	Thyroid cancer || id:ieu-a-1082	4	Inverse variance weighted	0.862658	0.759126	0.255796
genus.Paraprevotella.id.962	Thyroid cancer || id:ieu-a-1082	18	Inverse variance weighted	1.13721	0.264691	1.73608e-05
genus..Eubacteriumruminantiumgroup.id.11340	Thyroid cancer || id:ieu-a-1082	15	Inverse variance weighted	-0.262264	0.288837	0.363878
genus.Odoribacter.id.952	Thyroid cancer || id:ieu-a-1082	10	Inverse variance weighted	0.549492	0.599942	0.359715
order.Enterobacteriales.id.3468	Thyroid cancer || id:ieu-a-1082	3	Inverse variance weighted	-0.131357	0.823072	0.873202
genus.Methanobrevibacter.id.123	Thyroid cancer || id:ieu-a-1082	7	Inverse variance weighted	-0.242446	0.337602	0.472669
genus..Ruminococcustorquesgroup.id.14377	Thyroid cancer || id:ieu-a-1082	33	Inverse variance weighted	-0.0245766	0.335229	0.941557
family.unknownfamily.id.1000001214	Thyroid cancer || id:ieu-a-1082	12	Inverse variance weighted	0.472961	0.274826	0.0852602
order.Desulfovibrionales.id.3156	Thyroid cancer || id:ieu-a-1082	11	Inverse variance weighted	-0.262486	0.528148	0.619195
genus.Ruminiclostridium5.id.11355	Thyroid cancer || id:ieu-a-1082	16	Inverse variance weighted	0.293438	0.424423	0.489327
genus.unknowngenus.id.1000000073	Thyroid cancer || id:ieu-a-1082	24	Inverse variance weighted	-0.214828	0.253497	0.396742
genus.Enterorhabdus.id.820	Thyroid cancer || id:ieu-a-1082	5	Inverse variance weighted	-0.203655	0.484462	0.674212
genus.Anaerofilum.id.2053	Thyroid cancer || id:ieu-a-1082	19	Inverse variance weighted	0.2174	0.211013	0.302884
family.Oxalobacteraceae.id.2966	Thyroid cancer || id:ieu-a-1082	13	Inverse variance weighted	0.656647	0.246664	0.00776528
genus.RuminococcaceaeUCG003.id.11361	Thyroid cancer || id:ieu-a-1082	26	Inverse variance weighted	0.961215	0.294243	0.00108794
genus.RuminococcaceaeUCG011.id.11368	Thyroid cancer || id:ieu-a-1082	18	Inverse variance weighted	0.484839	0.188841	0.0102453
genus.LachnospiraceaeUCG001.id.11321	Thyroid cancer || id:ieu-a-1082	21	Inverse variance weighted	0.568602	0.446812	0.203169
genus.RuminococcaceaeUCG010.id.11367	Thyroid cancer || id:ieu-a-1082	3	Inverse variance weighted	0.190403	0.836632	0.819971
genus.Alistipes.id.968	Thyroid cancer || id:ieu-a-1082	16	Inverse variance weighted	0.447775	0.490993	0.36178
family.BacteroidalesS24.7group.id.11173	Thyroid cancer || id:ieu-a-1082	8	Inverse variance weighted	0.536889	0.407483	0.187646
genus.Ruminococcus2.id.11374	Thyroid cancer || id:ieu-a-1082	11	Inverse variance weighted	-0.378546	0.626023	0.545389
genus.Coprococcus2.id.11302	Thyroid cancer || id:ieu-a-1082	10	Inverse variance weighted	0.253716	0.437184	0.561685
family.Acidaminococcaceae.id.2166	Thyroid cancer || id:ieu-a-1082	9	Inverse variance weighted	-0.55607	0.594078	0.349262
genus.Slackia.id.825	Thyroid cancer || id:ieu-a-1082	8	Inverse variance weighted	0.816747	0.345714	0.0181527
class.Methanobacteria.id.119	Thyroid cancer || id:ieu-a-1082	8	Inverse variance weighted	0.215609	0.255865	0.399414
genus.Ruminococcus1.id.11373	Thyroid cancer || id:ieu-a-1082	32	Inverse variance weighted	-0.206351	0.274983	0.453006
genus.Prevotella7.id.11182	Thyroid cancer || id:ieu-a-1082	5	Inverse variance weighted	-0.33231	0.351565	0.344541
family.Porphyromonadaceae.id.943	Thyroid cancer || id:ieu-a-1082	15	Inverse variance weighted	0.522777	0.421335	0.214693
genus.Peptococcus.id.2037	Thyroid cancer || id:ieu-a-1082	19	Inverse variance weighted	0.272526	0.229215	0.234457
family.Streptococcaceae.id.1850	Thyroid cancer || id:ieu-a-1082	42	Inverse variance weighted	0.353344	0.250707	0.15872
genus.Allisonella.id.2174	Thyroid cancer || id:ieu-a-1082	21	Inverse variance weighted	0.241887	0.368126	0.511132
genus.unknowngenus.id.2041	Thyroid cancer || id:ieu-a-1082	15	Inverse variance weighted	-0.206929	0.287534	0.47173
genus.LachnospiraceaeUCG004.id.11324	Thyroid cancer || id:ieu-a-1082	14	Inverse variance weighted	0.879953	0.409804	0.0317734
genus..Eubacteriumnodatumgroup.id.11297	Thyroid cancer || id:ieu-a-1082	4	Inverse variance weighted	-0.252765	0.362846	0.486042
genus.LachnospiraceaeFCS020group.id.11314	Thyroid cancer || id:ieu-a-1082	16	Inverse variance weighted	-0.203309	0.369312	0.581972
genus.RuminococcaceaeUCG014.id.11371	Thyroid cancer || id:ieu-a-1082	11	Inverse variance weighted	0.785529	0.431079	0.0684186
genus.Olsenella.id.822	Thyroid cancer || id:ieu-a-1082	11	Inverse variance weighted	-0.0360339	0.229773	0.875384
genus.Veillonella.id.2198	Thyroid cancer || id:ieu-a-1082	3	Inverse variance weighted	-1.56067	1.11812	0.162775
genus.Romboutsia.id.11347	Thyroid cancer || id:ieu-a-1082	14	Inverse variance weighted	0.382256	0.401938	0.341588
genus.Coprococcus3.id.11303	Thyroid cancer || id:ieu-a-1082	6	Inverse variance weighted	-0.354733	0.601424	0.55531
genus.Sutterella.id.2896	Thyroid cancer || id:ieu-a-1082	11	Inverse variance weighted	0.636611	0.445643	0.153142
genus.RikenellaceaeRC9gutgroup.id.11191	Thyroid cancer || id:ieu-a-1082	13	Inverse variance weighted	-0.370076	0.2132	0.0825967
order.Bacteroidales.id.913	Thyroid cancer || id:ieu-a-1082	10	Inverse variance weighted	-0.431432	0.559236	0.44043
genus.Flavonifractor.id.2059	Thyroid cancer || id:ieu-a-1082	7	Inverse variance weighted	-0.62056	0.459623	0.176968
class.Gammaproteobacteria.id.3303	Thyroid cancer || id:ieu-a-1082	17	Inverse variance weighted	0.258056	0.376026	0.492542
family.Lactobacillaceae.id.1836	Thyroid cancer || id:ieu-a-1082	6	Inverse variance weighted	0.455062	0.433758	0.294126
family.Desulfovibrionaceae.id.3169	Thyroid cancer || id:ieu-a-1082	10	Inverse variance weighted	-0.227599	0.576289	0.692888
genus.Butyricimonas.id.945	Thyroid cancer || id:ieu-a-1082	11	Inverse variance weighted	0.913129	0.392325	0.0199396
phylum.Firmicutes.id.1672	Thyroid cancer || id:ieu-a-1082	14	Inverse variance weighted	0.513348	0.431761	0.234454
genus.unknowngenus.id.1000006162	Thyroid cancer || id:ieu-a-1082	15	Inverse variance weighted	0.253102	0.267753	0.344515
class.Bacteroidia.id.912	Thyroid cancer || id:ieu-a-1082	10	Inverse variance weighted	-0.431432	0.559236	0.44043
genus.Bilophila.id.3170	Thyroid cancer || id:ieu-a-1082	10	Inverse variance weighted	0.242818	0.448162	0.587951
phylum.Bacteroidetes.id.905	Thyroid cancer || id:ieu-a-1082	11	Inverse variance weighted	-0.921719	0.47455	0.0521006
genus.ChristensenellaceaeR.7group.id.11283	Thyroid cancer || id:ieu-a-1082	13	Inverse variance weighted	-0.367877	0.500113	0.461981
class.Bacilli.id.1673	Thyroid cancer || id:ieu-a-1082	16	Inverse variance weighted	0.633024	0.438943	0.149258
genus.Alloprevotella.id.961	Thyroid cancer || id:ieu-a-1082	5	Inverse variance weighted	0.694841	0.300478	0.0207528
order.MollicutesRF9.id.11579	Thyroid cancer || id:ieu-a-1082	16	Inverse variance weighted	0.455922	0.343441	0.18434
family.Defluviitaleaceae.id.1924	Thyroid cancer || id:ieu-a-1082	8	Inverse variance weighted	0.058212	0.810198	0.942722
family.Ruminococcaceae.id.2050	Thyroid cancer || id:ieu-a-1082	4	Inverse variance weighted	0.401453	0.897153	0.654533
genus.Phascolarctobacterium.id.2168	Thyroid cancer || id:ieu-a-1082	8	Inverse variance weighted	-0.521512	0.702621	0.457944
genus.Haemophilus.id.3698	Thyroid cancer || id:ieu-a-1082	4	Inverse variance weighted	0.997963	0.651399	0.125515
order.Clostridiales.id.1863	Thyroid cancer || id:ieu-a-1082	10	Inverse variance weighted	-0.862047	0.528648	0.102962
genus.Coprococcus1.id.11301	Thyroid cancer || id:ieu-a-1082	4	Inverse variance weighted	0.348492	0.636645	0.584112
genus.DefluviitaleaceaeUCG011.id.11287	Thyroid cancer || id:ieu-a-1082	4	Inverse variance weighted	0.25117	1.65297	0.879225
family.Rikenellaceae.id.967	Thyroid cancer || id:ieu-a-1082	17	Inverse variance weighted	1.14229	0.386823	0.00314709
genus.Adlercreutzia.id.812	Thyroid cancer || id:ieu-a-1082	11	Inverse variance weighted	-0.284998	0.522616	0.585526
genus.Blautia.id.1992	Thyroid cancer || id:ieu-a-1082	4	Inverse variance weighted	-2.31184	1.16358	0.046942
genus.Desulfovibrio.id.3173	Thyroid cancer || id:ieu-a-1082	11	Inverse variance weighted	0.171685	0.331757	0.604805
genus.FamilyXIIIAD3011group.id.11293	Thyroid cancer || id:ieu-a-1082	11	Inverse variance weighted	0.876694	0.50677	0.0836367
order.Actinomycetales.id.420	Thyroid cancer || id:ieu-a-1082	2	Inverse variance weighted	1.07497	0.839598	0.200426
order.Erysipelotrichales.id.2148	Thyroid cancer || id:ieu-a-1082	8	Inverse variance weighted	0.554559	0.605236	0.359526
family.Veillonellaceae.id.2172	Thyroid cancer || id:ieu-a-1082	13	Inverse variance weighted	-0.40536	0.43782	0.354519
genus.Tyzzerella3.id.11335	Thyroid cancer || id:ieu-a-1082	8	Inverse variance weighted	-0.319953	0.388548	0.410247
genus.Barnesiella.id.944	Thyroid cancer || id:ieu-a-1082	5	Inverse variance weighted	-0.0915684	1.13305	0.935588
family.Rhodospirillaceae.id.2717	Thyroid cancer || id:ieu-a-1082	13	Inverse variance weighted	0.500904	0.331703	0.131018
order.Verrucomicrobiales.id.4030	Thyroid cancer || id:ieu-a-1082	9	Inverse variance weighted	0.661752	0.978191	0.49872
genus.unknowngenus.id.1868	Thyroid cancer || id:ieu-a-1082	57	Inverse variance weighted	0.430037	0.172589	0.0127141
family.Lachnospiraceae.id.1987	Thyroid cancer || id:ieu-a-1082	13	Inverse variance weighted	0.358087	0.473562	0.449555
family.Actinomycetaceae.id.421	Thyroid cancer || id:ieu-a-1082	2	Inverse variance weighted	1.07318	0.839346	0.201043
genus.Subdoligranulum.id.2070	Thyroid cancer || id:ieu-a-1082	14	Inverse variance weighted	-0.0561785	0.461497	0.903112
genus.RuminococcaceaeUCG002.id.11360	Thyroid cancer || id:ieu-a-1082	19	Inverse variance weighted	0.435454	0.388896	0.262834
genus.Coprobacter.id.949	Thyroid cancer || id:ieu-a-1082	3	Inverse variance weighted	-0.277011	0.602243	0.64554
genus.Roseburia.id.2012	Thyroid cancer || id:ieu-a-1082	9	Inverse variance weighted	0.245907	0.635752	0.698906
genus.LachnospiraceaeUCG008.id.11328	Thyroid cancer || id:ieu-a-1082	33	Inverse variance weighted	-0.202966	0.191807	0.289974
genus..Eubacteriumhalliigroup.id.11338	Thyroid cancer || id:ieu-a-1082	10	Inverse variance weighted	-0.618724	0.492258	0.208786
genus.Oscillospira.id.2064	Thyroid cancer || id:ieu-a-1082	2	Inverse variance weighted	1.14145	0.883122	0.196179
genus.Prevotella9.id.11183	Thyroid cancer || id:ieu-a-1082	17	Inverse variance weighted	-1.32172	0.512431	0.00989962
genus.unknowngenus.id.959	Thyroid cancer || id:ieu-a-1082	11	Inverse variance weighted	0.0869605	0.273506	0.750525
genus.Bacteroides.id.918	Thyroid cancer || id:ieu-a-1082	9	Inverse variance weighted	-0.907161	0.554827	0.102042
order.Methanobacteriales.id.120	Thyroid cancer || id:ieu-a-1082	8	Inverse variance weighted	0.215609	0.255865	0.399414
order.NB1n.id.3953	Thyroid cancer || id:ieu-a-1082	15	Inverse variance weighted	0.253102	0.267753	0.344515
class.Coriobacteriia.id.809	Thyroid cancer || id:ieu-a-1082	6	Inverse variance weighted	-0.397478	0.716006	0.578805
order.Lactobacillales.id.1800	Thyroid cancer || id:ieu-a-1082	22	Inverse variance weighted	0.615635	0.35904	0.0864059
genus.Fusicatenibacter.id.11305	Thyroid cancer || id:ieu-a-1082	16	Inverse variance weighted	-0.438753	0.555606	0.429713
family.Methanobacteriaceae.id.121	Thyroid cancer || id:ieu-a-1082	8	Inverse variance weighted	0.215609	0.255865	0.399414
genus..Eubacteriumrectalegroup.id.14374	Thyroid cancer || id:ieu-a-1082	7	Inverse variance weighted	0.232099	0.661098	0.725528
genus.RuminococcaceaeUCG009.id.11366	Thyroid cancer || id:ieu-a-1082	9	Inverse variance weighted	1.06517	0.67716	0.115719
genus.Turicibacter.id.2162	Thyroid cancer || id:ieu-a-1082	9	Inverse variance weighted	-0.969667	0.888918	0.275343
family.Pasteurellaceae.id.3689	Thyroid cancer || id:ieu-a-1082	4	Inverse variance weighted	0.862658	0.759126	0.255796
family.Coriobacteriaceae.id.811	Thyroid cancer || id:ieu-a-1082	6	Inverse variance weighted	-0.397478	0.716006	0.578805
genus.Clostridiumsensustricto1.id.1873	Thyroid cancer || id:ieu-a-1082	3	Inverse variance weighted	-0.455107	0.900369	0.613231
order.Coriobacteriales.id.810	Thyroid cancer || id:ieu-a-1082	6	Inverse variance weighted	-0.397478	0.716006	0.578805
genus.Parasutterella.id.2892	Thyroid cancer || id:ieu-a-1082	31	Inverse variance weighted	-0.501688	0.326492	0.124391
genus..Eubacteriumventriosumgroup.id.11341	Thyroid cancer || id:ieu-a-1082	12	Inverse variance weighted	-0.261979	0.453416	0.563407
class.Negativicutes.id.2164	Thyroid cancer || id:ieu-a-1082	11	Inverse variance weighted	0.162739	0.529548	0.758602
genus.Escherichia.Shigella.id.3504	Thyroid cancer || id:ieu-a-1082	4	Inverse variance weighted	-1.96437	0.668846	0.00331458
genus..Eubacteriumcoprostanoligenesgroup.id.11375	Thyroid cancer || id:ieu-a-1082	20	Inverse variance weighted	0.900165	0.378446	0.0173794
genus.Senegalimassilia.id.11160	Thyroid cancer || id:ieu-a-1082	11	Inverse variance weighted	0.671018	0.320905	0.0365267
phylum.Proteobacteria.id.2375	Thyroid cancer || id:ieu-a-1082	8	Inverse variance weighted	-0.584633	0.638557	0.359901
genus..Eubacteriumoxidoreducensgroup.id.11339	Thyroid cancer || id:ieu-a-1082	3	Inverse variance weighted	0.602508	0.498768	0.22705
genus.Gordonibacter.id.821	Thyroid cancer || id:ieu-a-1082	6	Inverse variance weighted	0.0306202	0.321365	0.924091
family.Bifidobacteriaceae.id.433	Thyroid cancer || id:ieu-a-1082	121	Inverse variance weighted	-0.982894	0.137832	9.95773e-13
class.Clostridia.id.1859	Thyroid cancer || id:ieu-a-1082	10	Inverse variance weighted	-1.01904	0.528474	0.0538229
phylum.Cyanobacteria.id.1500	Thyroid cancer || id:ieu-a-1082	13	Inverse variance weighted	-0.0233761	0.287674	0.935236
order.Bifidobacteriales.id.432	Thyroid cancer || id:ieu-a-1082	121	Inverse variance weighted	-0.982894	0.137832	9.95773e-13
genus.unknowngenus.id.1000001215	Thyroid cancer || id:ieu-a-1082	12	Inverse variance weighted	0.472961	0.274826	0.0852602
genus..Ruminococcusgnavusgroup.id.14376	Thyroid cancer || id:ieu-a-1082	17	Inverse variance weighted	0.0965652	0.329236	0.769292
phylum.Actinobacteria.id.400	Thyroid cancer || id:ieu-a-1082	67	Inverse variance weighted	-1.88557	0.186382	4.65964e-24
genus.Terrisporobacter.id.11348	Thyroid cancer || id:ieu-a-1082	7	Inverse variance weighted	-0.375785	0.364586	0.302674
family.Verrucomicrobiaceae.id.4036	Thyroid cancer || id:ieu-a-1082	9	Inverse variance weighted	0.662277	0.977791	0.498203
family.Enterobacteriaceae.id.3469	Thyroid cancer || id:ieu-a-1082	3	Inverse variance weighted	-0.131357	0.823072	0.873202
genus.Butyrivibrio.id.1993	Thyroid cancer || id:ieu-a-1082	22	Inverse variance weighted	-0.191229	0.159894	0.231707
genus.Marvinbryantia.id.2005	Thyroid cancer || id:ieu-a-1082	11	Inverse variance weighted	-0.562448	0.421975	0.182566
class.Melainabacteria.id.1589	Thyroid cancer || id:ieu-a-1082	11	Inverse variance weighted	0.54486	0.286566	0.0572578
genus.Faecalibacterium.id.2057	Thyroid cancer || id:ieu-a-1082	2	Inverse variance weighted	0.912348	1.08458	0.400236
genus.Lactococcus.id.1851	Thyroid cancer || id:ieu-a-1082	9	Inverse variance weighted	-0.577246	0.381439	0.130194
family.Bacteroidaceae.id.917	Thyroid cancer || id:ieu-a-1082	9	Inverse variance weighted	-0.907161	0.554827	0.102042
family.Alcaligenaceae.id.2875	Thyroid cancer || id:ieu-a-1082	29	Inverse variance weighted	0.39274	0.294195	0.181888
genus.Eisenbergiella.id.11304	Thyroid cancer || id:ieu-a-1082	17	Inverse variance weighted	-0.294852	0.286654	0.303668
genus.RuminococcaceaeNK4A214group.id.11358	Thyroid cancer || id:ieu-a-1082	7	Inverse variance weighted	-0.294493	0.579352	0.611233
family.Erysipelotrichaceae.id.2149	Thyroid cancer || id:ieu-a-1082	8	Inverse variance weighted	0.554559	0.605236	0.359526
order.Bacillales.id.1674	Thyroid cancer || id:ieu-a-1082	12	Inverse variance weighted	-0.141575	0.230199	0.538546
family.unknownfamily.id.1000005471	Thyroid cancer || id:ieu-a-1082	16	Inverse variance weighted	0.455922	0.343441	0.18434
order.Burkholderiales.id.2874	Thyroid cancer || id:ieu-a-1082	21	Inverse variance weighted	0.483147	0.364412	0.184897
genus.Oxalobacter.id.2978	Thyroid cancer || id:ieu-a-1082	20	Inverse variance weighted	-0.274116	0.338695	0.418326
genus..Eubacteriumxylanophilumgroup.id.14375	Thyroid cancer || id:ieu-a-1082	9	Inverse variance weighted	-1.00007	0.518132	0.0535879
order.Selenomonadales.id.2165	Thyroid cancer || id:ieu-a-1082	11	Inverse variance weighted	0.162739	0.529548	0.758602
class.Erysipelotrichia.id.2147	Thyroid cancer || id:ieu-a-1082	8	Inverse variance weighted	0.554559	0.605236	0.359526
family.Peptostreptococcaceae.id.2042	Thyroid cancer || id:ieu-a-1082	14	Inverse variance weighted	0.972487	0.408864	0.0173829
phylum.Tenericutes.id.3919	Thyroid cancer || id:ieu-a-1082	21	Inverse variance weighted	1.45669	0.301934	1.40318e-06
family.ClostridialesvadinBB60group.id.11286	Thyroid cancer || id:ieu-a-1082	24	Inverse variance weighted	-0.214828	0.253497	0.396742
genus..Eubacteriumfissicatenagroup.id.14373	Thyroid cancer || id:ieu-a-1082	6	Inverse variance weighted	-0.781867	0.53649	0.145013
family.Prevotellaceae.id.960	Thyroid cancer || id:ieu-a-1082	22	Inverse variance weighted	0.738423	0.314259	0.0187871
genus.unknowngenus.id.1000005479	Thyroid cancer || id:ieu-a-1082	8	Inverse variance weighted	0.536889	0.407483	0.187646
genus.CandidatusSoleaferrea.id.11350	Thyroid cancer || id:ieu-a-1082	11	Inverse variance weighted	-1.07358	0.328653	0.00108844
