# Supplementary material for: Causal analysis of the gut microbiota in differentiated thyroid carcinoma: a two-sample Mendelian randomization study
Source: Front Genet. 2023 Dec 13;14:1299930. doi: 10.3389/fgene.2023.1299930 (PMC10753834; doi:10.3389/fgene.2023.1299930)
Supplement: Supplementary file 2 [file Table3.XLSX]

## Sheet: gut_thyroid-46_PhenoScanner_GWA
snp	A1	A2	trait	p
rs11164636	A	C	Sitting height	6.364e-29
rs1105488	C	T	Platelet count	5.332e-24
rs17127270	A	G	Sitting height	6.465e-24
rs11164621	C	T	Sitting height	7.322e-24
rs12084902	A	G	Sitting height	7.562e-24
rs1597584	A	C	Sitting height	1.542e-22
rs1105488	C	T	Mean platelet volume	2.568e-21
rs10782928	A	G	Sitting height	8.791e-20
rs1105488	C	T	Platelet distribution width	1.147e-19
rs2117764	G	A	Forced vital capacity	1.2e-17
rs6806967	C	T	Forced vital capacity	8.761e-17
rs9900242	A	G	Peak expiratory flow	1.229e-15
rs1851062	A	G	Forced vital capacity	1.854e-15
rs4680421	A	G	Forced vital capacity	2.212e-15
rs7640075	C	T	Forced vital capacity	7.271e-15
rs10936131	C	T	Forced vital capacity	8.842e-15
rs2117764	G	A	Forced vital capacity, best measure	1.368e-14
rs6806967	C	T	Forced vital capacity, best measure	1.301e-13
rs9900242	A	G	Forced expiratory volume in 1-second	3.517e-13
rs4680421	A	G	Forced vital capacity, best measure	8.137e-13
rs1851062	A	G	Forced vital capacity, best measure	8.41e-13
rs7640075	C	T	Forced vital capacity, best measure	1.257e-12
rs10936131	C	T	Forced vital capacity, best measure	1.396e-12
rs13086348	A	C	Forced vital capacity	1.631e-12
rs1105488	C	T	Plateletcrit	4.023e-11
rs6723108	G	T	Parkinsons disease	7.63e-11
rs13086348	A	C	Height	1.821e-10
rs13086348	A	C	Forced vital capacity, best measure	3.541e-10
rs9900242	A	G	Forced expiratory volume in 1-second, best measure	3.658e-10
rs6705610	G	T	Height	3.9e-10
rs3806502	T	C	Height	4e-10
rs2117764	G	A	Forced expiratory volume in 1-second	4.985e-10
rs6723108	G	T	Type 2 diabetes	5.36e-10
rs6806967	C	T	Forced expiratory volume in 1-second	5.65e-10
rs2874739	C	T	Height	6.3e-10
rs6742013	C	T	Height	6.8e-10
rs12615624	A	G	Total cholesterol	8.676e-10
rs6806967	C	T	Forced expiratory volume in 1-second, best measure	3.071e-09
rs11164636	A	C	Height	3.079e-09
rs6806967	C	T	Diastolic blood pressure	4.156e-09
rs11164621	C	T	Height	4.357e-09
rs2117764	G	A	Forced expiratory volume in 1-second, best measure	5.938e-09
rs1851062	A	G	Forced expiratory volume in 1-second	6.152e-09
rs4680421	A	G	Forced expiratory volume in 1-second	6.896e-09
rs12615624	A	G	Forced vital capacity	7.369e-09
rs3739022	G	A	Monocyte percentage of white cells	1.051e-08
rs12084902	A	G	Height	1.092e-08
rs11678196	A	G	Fluid intelligence score	1.117e-08
rs17127270	A	G	Height	1.143e-08
rs7640075	C	T	Forced expiratory volume in 1-second	1.286e-08
rs10936131	C	T	Forced expiratory volume in 1-second	1.327e-08
rs4680421	A	G	Forced expiratory volume in 1-second, best measure	2.106e-08
rs7640075	C	T	Forced expiratory volume in 1-second, best measure	2.158e-08
rs1851062	A	G	Forced expiratory volume in 1-second, best measure	2.296e-08
rs10936131	C	T	Forced expiratory volume in 1-second, best measure	2.321e-08
rs3739327	A	G	Total cholesterol	2.524e-08
rs3739327	A	G	Total cholesterol	2.524e-08
rs1597584	A	C	Height	2.984e-08
rs11776003	A	G	Total cholesterol	3.316e-08
rs11776003	A	G	Total cholesterol	3.316e-08
rs3739327	A	G	Total cholesterol	3.99e-08
rs11776003	A	G	Impedance of arm left	4.621e-08
rs11776003	A	G	Total cholesterol	4.8e-08
rs2117764	G	A	Diastolic blood pressure	4.81e-08
rs9900242	A	G	Forced expiratory volume in 1-second, predicted percentage	4.855e-08
rs6742013	C	T	Parkinsons disease	5.76e-08
rs10113750	C	T	Impedance of arm left	6.57e-08
rs6723108	G	T	Type 2 diabetes	7e-08
rs12615624	A	G	Body fat percentage	7.897e-08
rs12615624	A	G	Trunk fat percentage	8.565e-08
rs10497163	T	G	Fluid intelligence score	9.138e-08
rs6705610	G	T	Parkinsons disease	9.35e-08
rs11776003	A	G	Impedance of whole body	1.03e-07
rs3806502	T	C	Parkinsons disease	1.16e-07
rs9900242	A	G	Forced vital capacity	1.162e-07
rs10113750	C	T	Impedance of whole body	1.328e-07
rs2874739	C	T	Parkinsons disease	1.58e-07
rs12615624	A	G	Trunk fat mass	1.932e-07
rs3739327	A	G	Impedance of arm left	2.163e-07
rs13086348	A	C	Leg fat percentage left	2.395e-07
rs3739327	A	G	Impedance of whole body	2.415e-07
rs13086348	A	C	Leg fat percentage right	2.488e-07
rs12615624	A	G	Forced expiratory volume in 1-second	2.942e-07
rs13086348	A	C	Height	3e-07
rs12615624	A	G	Leg fat mass left	4.438e-07
rs6723108	G	T	Systolic blood pressure	4.682e-07
rs3739022	G	A	Granulocyte percentage of myeloid white cells	4.748e-07
rs13086348	A	C	Body mass index	6.456e-07
rs12615624	A	G	Leg fat mass right	7.149e-07
rs12615624	A	G	Leg fat percentage right	7.489e-07
rs13086348	A	C	Diastolic blood pressure	7.694e-07
rs12615624	A	G	Whole body fat mass	7.891e-07
rs10936131	C	T	Diastolic blood pressure	8.292e-07
rs7640075	C	T	Diastolic blood pressure	8.376e-07
rs6723108	G	T	Hand grip strength right	9.008e-07
rs6723108	G	T	Diastolic blood pressure	9.204e-07
rs12615624	A	G	Leg fat percentage left	9.658e-07
rs13086348	A	C	Body fat percentage	1.107e-06
rs11776003	A	G	Impedance of arm right	1.156e-06
rs12615624	A	G	Parkinsons disease	1.19e-06
rs11164621	C	T	Height	1.2e-06
rs12615624	A	G	Arm fat mass right	1.26e-06
rs12615624	A	G	Potassium in urine	1.361e-06
rs12615624	A	G	Low density lipoprotein	1.438e-06
rs9900242	A	G	Forced vital capacity, best measure	1.442e-06
rs12615624	A	G	Arm fat mass left	1.504e-06
rs3739327	A	G	LDL cholesterol	1.551e-06
rs3739327	A	G	Low density lipoprotein	1.551e-06
rs12084902	A	G	Height	1.6e-06
rs10113750	C	T	Impedance of arm right	1.618e-06
rs4680421	A	G	Diastolic blood pressure	1.631e-06
rs10113750	C	T	Cholelithiasis	1.664e-06
rs11776003	A	G	Cholelithiasis	1.665e-06
rs12615624	A	G	Forced vital capacity, best measure	1.67e-06
rs1851062	A	G	Diastolic blood pressure	1.722e-06
rs12615624	A	G	Body mass index	1.766e-06
rs6806967	C	T	Self-reported hypertension	1.848e-06
rs12615624	A	G	Pulse rate	1.861e-06
rs6723108	G	T	Lung function forced expiratory volume in 1 second FEV1	1.9e-06
rs12615624	A	G	Arm fat percentage right	2.013e-06
rs6806967	C	T	Vascular or heart problems diagnosed by doctor: high blood pressure	2.024e-06
rs1597584	A	C	Height	2.1e-06
rs2278683	A	C	Monocyte percentage of white cells	2.21e-06
rs13086348	A	C	Arm fat percentage left	2.263e-06
rs11164636	A	C	Trunk fat mass	2.368e-06
rs3806502	T	C	Waist circumference in physically active indivdiuals	2.45e-06
rs9900242	A	G	Trunk fat percentage	2.556e-06
rs12615624	A	G	Sleep duration	2.65e-06
rs6742013	C	T	Waist circumference in physically active indivdiuals	2.72e-06
rs12615624	A	G	Forced expiratory volume in 1-second, best measure	2.794e-06
rs11776003	A	G	LDL cholesterol	2.841e-06
rs11776003	A	G	Low density lipoprotein	2.841e-06
rs6806967	C	T	Systolic blood pressure	2.846e-06
rs3739327	A	G	Impedance of arm right	2.909e-06
rs10936131	C	T	Treatment with celiprolol	3.002e-06
rs2117764	G	A	Systolic blood pressure	3.077e-06
rs7640075	C	T	Treatment with celiprolol	3.098e-06
rs9900242	A	G	Body fat percentage	3.212e-06
rs309126	C	T	Monocyte percentage of white cells	3.258e-06
rs13086348	A	C	Forced expiratory volume in 1-second	3.373e-06
rs12615624	A	G	Arm fat percentage left	3.513e-06
rs1851062	A	G	Treatment with celiprolol	4.282e-06
rs4680421	A	G	Treatment with celiprolol	4.339e-06
rs13086348	A	C	Forced expiratory volume in 1-second, best measure	4.477e-06
rs9900242	A	G	Arm fat percentage left	4.558e-06
rs11164636	A	C	Trunk fat percentage	5.236e-06
rs4954555	C	T	Self-reported hayfever or allergic rhinitis	5.449e-06
rs9900242	A	G	Leg fat percentage left	5.467e-06
rs6723108	G	T	Trunk fat percentage	5.509e-06
rs3213871	C	T	Monocyte percentage of white cells	5.55e-06
rs1482581	C	T	Self-reported glaucoma	5.914e-06
rs13086348	A	C	Arm fat percentage right	6.026e-06
rs3739327	A	G	Low density lipoprotein	6.072e-06
rs2117764	G	A	Sitting height	6.349e-06
rs6806967	C	T	Forced expiratory volume in 1-second, predicted percentage	6.522e-06
rs6082461	A	C	Self-reported gestational diabetes	6.946e-06
rs6723108	G	T	Parkinsons disease	7.02e-06
rs1105488	C	T	Mean corpuscular volume	7.107e-06
rs10936131	C	T	Systolic blood pressure	8.148e-06
rs6723108	G	T	Body fat percentage	9.2e-06
rs9900242	A	G	Arm fat percentage right	9.448e-06

## Sheet: Sheet1
snp	rsid	hg19_coordinates	hg38_coordinates	a1	a2	trait	efo	study	pmid	ancestry	year	beta	se	p	direction	n	n_cases	n_controls	n_studies	unit	dataset
rs11164636	rs11164636	chr1:103377968	chr1:102912412	A	C	Sitting height	EFO_0004339	Neale B	UKBB	European	2017	0.02472	0.002215	6.364e-29	+	336172	0	336172	1	IVNT	Neale-B_UKBB_EUR_2017
rs1105488	rs1105488	chr1:247710624	chr1:247547322	C	T	Platelet count	EFO_0004586	Astle W	27863252	European	2016	-0.04145	0.004103	5.332e-24	-	173480	0	173480	2	IVNT	Astle-W_Blood-Cell-Traits_EUR_2016
rs17127270	rs17127270	chr1:103405892	chr1:102940336	A	G	Sitting height	EFO_0004339	Neale B	UKBB	European	2017	0.02506	0.002485	6.465e-24	+	336172	0	336172	1	IVNT	Neale-B_UKBB_EUR_2017
rs11164621	rs11164621	chr1:103322312	chr1:102856756	C	T	Sitting height	EFO_0004339	Neale B	UKBB	European	2017	-0.03329	0.003305	7.322e-24	-	336172	0	336172	1	IVNT	Neale-B_UKBB_EUR_2017
rs12084902	rs12084902	chr1:103410124	chr1:102944568	A	G	Sitting height	EFO_0004339	Neale B	UKBB	European	2017	0.02502	0.002485	7.562e-24	+	336172	0	336172	1	IVNT	Neale-B_UKBB_EUR_2017
rs1597584	rs1597584	chr1:103280472	chr1:102814916	A	C	Sitting height	EFO_0004339	Neale B	UKBB	European	2017	0.0326	0.003337	1.542e-22	+	336172	0	336172	1	IVNT	Neale-B_UKBB_EUR_2017
rs1105488	rs1105488	chr1:247710624	chr1:247547322	C	T	Mean platelet volume	EFO_0004586	Astle W	27863252	European	2016	0.03852	0.004064	2.568e-21	+	173480	0	173480	2	IVNT	Astle-W_Blood-Cell-Traits_EUR_2016
rs10782928	rs10782928	chr1:103710333	chr1:103244777	A	G	Sitting height	EFO_0004339	Neale B	UKBB	European	2017	-0.02829	0.003108	8.791e-20	-	336172	0	336172	1	IVNT	Neale-B_UKBB_EUR_2017
rs1105488	rs1105488	chr1:247710624	chr1:247547322	C	T	Platelet distribution width	EFO_0004586	Astle W	27863252	European	2016	0.03668	0.004042	1.147e-19	+	173480	0	173480	2	IVNT	Astle-W_Blood-Cell-Traits_EUR_2016
rs2117764	rs2117764	chr3:158236860	chr3:158519071	G	A	Forced vital capacity	EFO_0004312	Neale B	UKBB	European	2017	-0.01773	0.002073	1.2e-17	-	307638	0	307638	1	IVNT	Neale-B_UKBB_EUR_2017
rs6806967	rs6806967	chr3:158178245	chr3:158460456	C	T	Forced vital capacity	EFO_0004312	Neale B	UKBB	European	2017	0.01893	0.002275	8.761e-17	+	307638	0	307638	1	IVNT	Neale-B_UKBB_EUR_2017
rs9900242	rs9900242	chr17:69135631	chr17:71139490	A	G	Peak expiratory flow	EFO_0009718	Neale B	UKBB	European	2017	-0.01755	0.002193	1.229e-15	-	307638	0	307638	1	IVNT	Neale-B_UKBB_EUR_2017
rs1851062	rs1851062	chr3:157992363	chr3:158274574	A	G	Forced vital capacity	EFO_0004312	Neale B	UKBB	European	2017	-0.01713	0.002154	1.854e-15	-	307638	0	307638	1	IVNT	Neale-B_UKBB_EUR_2017
rs4680421	rs4680421	chr3:157934971	chr3:158217182	A	G	Forced vital capacity	EFO_0004312	Neale B	UKBB	European	2017	-0.01708	0.002154	2.212e-15	-	307638	0	307638	1	IVNT	Neale-B_UKBB_EUR_2017
rs7640075	rs7640075	chr3:158110709	chr3:158392920	C	T	Forced vital capacity	EFO_0004312	Neale B	UKBB	European	2017	-0.01671	0.002148	7.271e-15	-	307638	0	307638	1	IVNT	Neale-B_UKBB_EUR_2017
rs10936131	rs10936131	chr3:158070858	chr3:158353069	C	T	Forced vital capacity	EFO_0004312	Neale B	UKBB	European	2017	0.01666	0.002149	8.842e-15	+	307638	0	307638	1	IVNT	Neale-B_UKBB_EUR_2017
rs2117764	rs2117764	chr3:158236860	chr3:158519071	G	A	Forced vital capacity, best measure	EFO_0004312	Neale B	UKBB	European	2017	-0.01751	0.002274	1.368e-14	-	255492	0	255492	1	IVNT	Neale-B_UKBB_EUR_2017
rs6806967	rs6806967	chr3:158178245	chr3:158460456	C	T	Forced vital capacity, best measure	EFO_0004312	Neale B	UKBB	European	2017	0.01848	0.002495	1.301e-13	+	255492	0	255492	1	IVNT	Neale-B_UKBB_EUR_2017
rs9900242	rs9900242	chr17:69135631	chr17:71139490	A	G	Forced expiratory volume in 1-second	EFO_0004314	Neale B	UKBB	European	2017	-0.01535	0.00211	3.517e-13	-	307638	0	307638	1	IVNT	Neale-B_UKBB_EUR_2017
rs4680421	rs4680421	chr3:157934971	chr3:158217182	A	G	Forced vital capacity, best measure	EFO_0004312	Neale B	UKBB	European	2017	-0.01691	0.002362	8.137e-13	-	255492	0	255492	1	IVNT	Neale-B_UKBB_EUR_2017
rs1851062	rs1851062	chr3:157992363	chr3:158274574	A	G	Forced vital capacity, best measure	EFO_0004312	Neale B	UKBB	European	2017	-0.0169	0.002362	8.41e-13	-	255492	0	255492	1	IVNT	Neale-B_UKBB_EUR_2017
rs7640075	rs7640075	chr3:158110709	chr3:158392920	C	T	Forced vital capacity, best measure	EFO_0004312	Neale B	UKBB	European	2017	-0.01672	0.002356	1.257e-12	-	255492	0	255492	1	IVNT	Neale-B_UKBB_EUR_2017
rs10936131	rs10936131	chr3:158070858	chr3:158353069	C	T	Forced vital capacity, best measure	EFO_0004312	Neale B	UKBB	European	2017	0.01669	0.002356	1.396e-12	+	255492	0	255492	1	IVNT	Neale-B_UKBB_EUR_2017
rs13086348	rs13086348	chr3:157877607	chr3:158159818	A	C	Forced vital capacity	EFO_0004312	Neale B	UKBB	European	2017	-0.01404	0.001987	1.631e-12	-	307638	0	307638	1	IVNT	Neale-B_UKBB_EUR_2017
rs1105488	rs1105488	chr1:247710624	chr1:247547322	C	T	Plateletcrit	EFO_0004586	Astle W	27863252	European	2016	-0.02718	0.004116	4.023e-11	-	173480	0	173480	2	IVNT	Astle-W_Blood-Cell-Traits_EUR_2016
rs6723108	rs6723108	chr2:135479980	chr2:134722410	G	T	Parkinsons disease	EFO_0002508	Nalls M	25064009	European	2014	0.1054	0.01701	7.63e-11	+	108990	13708	95282	15	log OR	Nalls-M_Parkinsons-Disease_EUR_2014
rs13086348	rs13086348	chr3:157877607	chr3:158159818	A	C	Height	EFO_0004339	Neale B	UKBB	European	2017	-0.01109	0.00174	1.821e-10	-	336474	0	336474	1	IVNT	Neale-B_UKBB_EUR_2017
rs13086348	rs13086348	chr3:157877607	chr3:158159818	A	C	Forced vital capacity, best measure	EFO_0004312	Neale B	UKBB	European	2017	-0.01367	0.00218	3.541e-10	-	255492	0	255492	1	IVNT	Neale-B_UKBB_EUR_2017
rs9900242	rs9900242	chr17:69135631	chr17:71139490	A	G	Forced expiratory volume in 1-second, best measure	EFO_0004314	Neale B	UKBB	European	2017	-0.01453	0.002317	3.658e-10	-	255492	0	255492	1	IVNT	Neale-B_UKBB_EUR_2017
rs6705610	rs6705610	chr2:135925002	chr2:135167432	G	T	Height	EFO_0004339	GIANT	25282103	European	2014	-0.028	0.0045	3.9e-10	-	253238	0	253238	79	Z-score	GIANT_Height_EUR_2014
rs3806502	rs3806502	chr2:136288273	chr2:135530703	T	C	Height	EFO_0004339	GIANT	25282103	European	2014	-0.028	0.0045	4e-10	-	253143	0	253143	79	Z-score	GIANT_Height_EUR_2014
rs2117764	rs2117764	chr3:158236860	chr3:158519071	G	A	Forced expiratory volume in 1-second	EFO_0004314	Neale B	UKBB	European	2017	-0.0136	0.002186	4.985e-10	-	307638	0	307638	1	IVNT	Neale-B_UKBB_EUR_2017
rs6723108	rs6723108	chr2:135479980	chr2:134722410	G	T	Type 2 diabetes	EFO_0001360	Tabassum R	23209189	Mixed	2012	NA	NA	5.36e-10	NA	2128	-	-	-	-	GRASP
rs6806967	rs6806967	chr3:158178245	chr3:158460456	C	T	Forced expiratory volume in 1-second	EFO_0004314	Neale B	UKBB	European	2017	0.01488	0.0024	5.65e-10	+	307638	0	307638	1	IVNT	Neale-B_UKBB_EUR_2017
rs2874739	rs2874739	chr2:135818907	chr2:135061337	C	T	Height	EFO_0004339	GIANT	25282103	European	2014	0.028	0.0045	6.3e-10	+	253202	0	253202	79	Z-score	GIANT_Height_EUR_2014
rs6742013	rs6742013	chr2:136169799	chr2:135412229	C	T	Height	EFO_0004339	GIANT	25282103	European	2014	-0.028	0.0046	6.8e-10	-	253240	0	253240	79	Z-score	GIANT_Height_EUR_2014
rs12615624	rs12615624	chr2:136721603	chr2:135964033	A	G	Total cholesterol	EFO_0004574	GLGC	24097068	European	2013	-0.0321	0.0052	8.676e-10	-	122153	0	122153	60	IVNT	GLGC_TC_EUR_2013
rs6806967	rs6806967	chr3:158178245	chr3:158460456	C	T	Forced expiratory volume in 1-second, best measure	EFO_0004314	Neale B	UKBB	European	2017	0.01562	0.002635	3.071e-09	+	255492	0	255492	1	IVNT	Neale-B_UKBB_EUR_2017
rs11164636	rs11164636	chr1:103377968	chr1:102912412	A	C	Height	EFO_0004339	Neale B	UKBB	European	2017	0.01207	0.002036	3.079e-09	+	336474	0	336474	1	IVNT	Neale-B_UKBB_EUR_2017
rs6806967	rs6806967	chr3:158178245	chr3:158460456	C	T	Diastolic blood pressure	EFO_0006336	Neale B	UKBB	European	2017	-0.0167	0.002842	4.156e-09	-	317756	0	317756	1	IVNT	Neale-B_UKBB_EUR_2017
rs11164621	rs11164621	chr1:103322312	chr1:102856756	C	T	Height	EFO_0004339	Neale B	UKBB	European	2017	-0.01784	0.003038	4.357e-09	-	336474	0	336474	1	IVNT	Neale-B_UKBB_EUR_2017
rs2117764	rs2117764	chr3:158236860	chr3:158519071	G	A	Forced expiratory volume in 1-second, best measure	EFO_0004314	Neale B	UKBB	European	2017	-0.01397	0.002402	5.938e-09	-	255492	0	255492	1	IVNT	Neale-B_UKBB_EUR_2017
rs1851062	rs1851062	chr3:157992363	chr3:158274574	A	G	Forced expiratory volume in 1-second	EFO_0004314	Neale B	UKBB	European	2017	-0.01321	0.002272	6.152e-09	-	307638	0	307638	1	IVNT	Neale-B_UKBB_EUR_2017
rs4680421	rs4680421	chr3:157934971	chr3:158217182	A	G	Forced expiratory volume in 1-second	EFO_0004314	Neale B	UKBB	European	2017	-0.01316	0.002272	6.896e-09	-	307638	0	307638	1	IVNT	Neale-B_UKBB_EUR_2017
rs12615624	rs12615624	chr2:136721603	chr2:135964033	A	G	Forced vital capacity	EFO_0004312	Neale B	UKBB	European	2017	-0.0144	0.002491	7.369e-09	-	307638	0	307638	1	IVNT	Neale-B_UKBB_EUR_2017
rs3739022	rs3739022	chr2:136562472	chr2:135804902	G	A	Monocyte percentage of white cells	EFO_0004586	Astle W	27863252	European	2016	0.03964	0.006928	1.051e-08	+	173480	0	173480	2	IVNT	Astle-W_Blood-Cell-Traits_EUR_2016
rs12084902	rs12084902	chr1:103410124	chr1:102944568	A	G	Height	EFO_0004339	Neale B	UKBB	European	2017	0.01306	0.002285	1.092e-08	+	336474	0	336474	1	IVNT	Neale-B_UKBB_EUR_2017
rs11678196	rs11678196	chr2:157533704	chr2:156677192	A	G	Fluid intelligence score	-	Neale B	UKBB	European	2017	0.05513	0.009651	1.117e-08	+	108818	0	108818	1	-	Neale-B_UKBB_EUR_2017
rs17127270	rs17127270	chr1:103405892	chr1:102940336	A	G	Height	EFO_0004339	Neale B	UKBB	European	2017	0.01304	0.002284	1.143e-08	+	336474	0	336474	1	IVNT	Neale-B_UKBB_EUR_2017
rs7640075	rs7640075	chr3:158110709	chr3:158392920	C	T	Forced expiratory volume in 1-second	EFO_0004314	Neale B	UKBB	European	2017	-0.01289	0.002265	1.286e-08	-	307638	0	307638	1	IVNT	Neale-B_UKBB_EUR_2017
rs10936131	rs10936131	chr3:158070858	chr3:158353069	C	T	Forced expiratory volume in 1-second	EFO_0004314	Neale B	UKBB	European	2017	0.01288	0.002266	1.327e-08	+	307638	0	307638	1	IVNT	Neale-B_UKBB_EUR_2017
rs4680421	rs4680421	chr3:157934971	chr3:158217182	A	G	Forced expiratory volume in 1-second, best measure	EFO_0004314	Neale B	UKBB	European	2017	-0.01398	0.002495	2.106e-08	-	255492	0	255492	1	IVNT	Neale-B_UKBB_EUR_2017
rs7640075	rs7640075	chr3:158110709	chr3:158392920	C	T	Forced expiratory volume in 1-second, best measure	EFO_0004314	Neale B	UKBB	European	2017	-0.01393	0.002488	2.158e-08	-	255492	0	255492	1	IVNT	Neale-B_UKBB_EUR_2017
rs1851062	rs1851062	chr3:157992363	chr3:158274574	A	G	Forced expiratory volume in 1-second, best measure	EFO_0004314	Neale B	UKBB	European	2017	-0.01394	0.002495	2.296e-08	-	255492	0	255492	1	IVNT	Neale-B_UKBB_EUR_2017
rs10936131	rs10936131	chr3:158070858	chr3:158353069	C	T	Forced expiratory volume in 1-second, best measure	EFO_0004314	Neale B	UKBB	European	2017	0.0139	0.002489	2.321e-08	+	255492	0	255492	1	IVNT	Neale-B_UKBB_EUR_2017
rs3739327	rs3739327	chr8:59496052	chr8:58583493	A	G	Total cholesterol	EFO_0004574	GLGC	20686565	Mixed	2010	0.0301	0.0055	2.524e-08	+	100184	0	100184	46	Z-score	GLGC_TC_Mixed_2010
rs3739327	rs3739327	chr8:59496052	chr8:58583493	A	G	Total cholesterol	NCIT_C61032;NCIT_C105586	GLGC	20686565	Mixed	2010	NA	NA	2.524e-08	NA	100184	-	-	-	-	GRASP
rs1597584	rs1597584	chr1:103280472	chr1:102814916	A	C	Height	EFO_0004339	Neale B	UKBB	European	2017	0.01701	0.003068	2.984e-08	+	336474	0	336474	1	IVNT	Neale-B_UKBB_EUR_2017
rs11776003	rs11776003	chr8:59459972	chr8:58547413	A	G	Total cholesterol	EFO_0004574	GLGC	20686565	Mixed	2010	0.03	0.0053	3.316e-08	+	100184	0	100184	46	Z-score	GLGC_TC_Mixed_2010
rs11776003	rs11776003	chr8:59459972	chr8:58547413	A	G	Total cholesterol	NCIT_C61032;NCIT_C105586	GLGC	20686565	Mixed	2010	NA	NA	3.316e-08	NA	100184	-	-	-	-	GRASP
rs3739327	rs3739327	chr8:59496052	chr8:58583493	A	G	Total cholesterol	EFO_0004574	GLGC	24097068	European	2013	0.0316	0.0055	3.99e-08	+	91559	0	91559	60	IVNT	GLGC_TC_EUR_2013
rs11776003	rs11776003	chr8:59459972	chr8:58547413	A	G	Impedance of arm left	-	Neale B	UKBB	European	2017	-0.01005	0.001838	4.621e-08	-	331292	0	331292	1	IVNT	Neale-B_UKBB_EUR_2017
rs11776003	rs11776003	chr8:59459972	chr8:58547413	A	G	Total cholesterol	EFO_0004574	GLGC	24097068	European	2013	0.0317	0.0053	4.8e-08	+	94595	0	94595	60	IVNT	GLGC_TC_EUR_2013
rs2117764	rs2117764	chr3:158236860	chr3:158519071	G	A	Diastolic blood pressure	EFO_0006336	Neale B	UKBB	European	2017	0.01413	0.002589	4.81e-08	+	317756	0	317756	1	IVNT	Neale-B_UKBB_EUR_2017
rs9900242	rs9900242	chr17:69135631	chr17:71139490	A	G	Forced expiratory volume in 1-second, predicted percentage	EFO_0004314	Neale B	UKBB	European	2017	-0.02349	0.004305	4.855e-08	-	110423	0	110423	1	IVNT	Neale-B_UKBB_EUR_2017
rs6742013	rs6742013	chr2:136169799	chr2:135412229	C	T	Parkinsons disease	EFO_0002508	Nalls M	25064009	European	2014	-0.1393	0.02626	5.76e-08	-	108990	13708	95282	15	log OR	Nalls-M_Parkinsons-Disease_EUR_2014
rs10113750	rs10113750	chr8:59464692	chr8:58552133	C	T	Impedance of arm left	-	Neale B	UKBB	European	2017	0.009935	0.001839	6.57e-08	+	331292	0	331292	1	IVNT	Neale-B_UKBB_EUR_2017
rs6723108	rs6723108	chr2:135479980	chr2:134722410	G	T	Type 2 diabetes	EFO_0001360	Tabassum R	23209189	Mixed	2012	-0.239	0.04433	7e-08	-	-	-	-	-	log OR	NHGRI-EBI_GWAS_Catalog
rs12615624	rs12615624	chr2:136721603	chr2:135964033	A	G	Body fat percentage	EFO_0007800	Neale B	UKBB	European	2017	0.01263	0.002353	7.897e-08	+	331117	0	331117	1	IVNT	Neale-B_UKBB_EUR_2017
rs12615624	rs12615624	chr2:136721603	chr2:135964033	A	G	Trunk fat percentage	-	Neale B	UKBB	European	2017	0.0151	0.002821	8.565e-08	+	331113	0	331113	1	IVNT	Neale-B_UKBB_EUR_2017
rs10497163	rs10497163	chr2:157539961	chr2:156683449	T	G	Fluid intelligence score	-	Neale B	UKBB	European	2017	-0.05632	0.01054	9.138e-08	-	108818	0	108818	1	-	Neale-B_UKBB_EUR_2017
rs6705610	rs6705610	chr2:135925002	chr2:135167432	G	T	Parkinsons disease	EFO_0002508	Nalls M	25064009	European	2014	-0.1278	0.02321	9.35e-08	-	108990	13708	95282	15	log OR	Nalls-M_Parkinsons-Disease_EUR_2014
rs11776003	rs11776003	chr8:59459972	chr8:58547413	A	G	Impedance of whole body	-	Neale B	UKBB	European	2017	-0.01056	0.001985	1.03e-07	-	331284	0	331284	1	IVNT	Neale-B_UKBB_EUR_2017
rs3806502	rs3806502	chr2:136288273	chr2:135530703	T	C	Parkinsons disease	EFO_0002508	Nalls M	25064009	European	2014	-0.1278	0.02321	1.16e-07	-	108990	13708	95282	15	log OR	Nalls-M_Parkinsons-Disease_EUR_2014
rs9900242	rs9900242	chr17:69135631	chr17:71139490	A	G	Forced vital capacity	EFO_0004312	Neale B	UKBB	European	2017	-0.0106	0.002001	1.162e-07	-	307638	0	307638	1	IVNT	Neale-B_UKBB_EUR_2017
rs10113750	rs10113750	chr8:59464692	chr8:58552133	C	T	Impedance of whole body	-	Neale B	UKBB	European	2017	0.01047	0.001986	1.328e-07	+	331284	0	331284	1	IVNT	Neale-B_UKBB_EUR_2017
rs2874739	rs2874739	chr2:135818907	chr2:135061337	C	T	Parkinsons disease	EFO_0002508	Nalls M	25064009	European	2014	0.1278	0.02321	1.58e-07	+	108990	13708	95282	15	log OR	Nalls-M_Parkinsons-Disease_EUR_2014
rs12615624	rs12615624	chr2:136721603	chr2:135964033	A	G	Trunk fat mass	EFO_0005409	Neale B	UKBB	European	2017	0.01609	0.00309	1.932e-07	+	331093	0	331093	1	IVNT	Neale-B_UKBB_EUR_2017
rs3739327	rs3739327	chr8:59496052	chr8:58583493	A	G	Impedance of arm left	-	Neale B	UKBB	European	2017	-0.009512	0.001835	2.163e-07	-	331292	0	331292	1	IVNT	Neale-B_UKBB_EUR_2017
rs13086348	rs13086348	chr3:157877607	chr3:158159818	A	C	Leg fat percentage left	-	Neale B	UKBB	European	2017	0.007911	0.001531	2.395e-07	+	331278	0	331278	1	IVNT	Neale-B_UKBB_EUR_2017
rs3739327	rs3739327	chr8:59496052	chr8:58583493	A	G	Impedance of whole body	-	Neale B	UKBB	European	2017	-0.01023	0.001981	2.415e-07	-	331284	0	331284	1	IVNT	Neale-B_UKBB_EUR_2017
rs13086348	rs13086348	chr3:157877607	chr3:158159818	A	C	Leg fat percentage right	-	Neale B	UKBB	European	2017	0.008001	0.001551	2.488e-07	+	331296	0	331296	1	IVNT	Neale-B_UKBB_EUR_2017
rs12615624	rs12615624	chr2:136721603	chr2:135964033	A	G	Forced expiratory volume in 1-second	EFO_0004314	Neale B	UKBB	European	2017	-0.01347	0.002627	2.942e-07	-	307638	0	307638	1	IVNT	Neale-B_UKBB_EUR_2017
rs13086348	rs13086348	chr3:157877607	chr3:158159818	A	C	Height	EFO_0004339	GIANT	25282103	European	2014	-0.015	0.0029	3e-07	-	253171	0	253171	79	Z-score	GIANT_Height_EUR_2014
rs12615624	rs12615624	chr2:136721603	chr2:135964033	A	G	Leg fat mass left	-	Neale B	UKBB	European	2017	0.01225	0.002425	4.438e-07	+	331275	0	331275	1	IVNT	Neale-B_UKBB_EUR_2017
rs6723108	rs6723108	chr2:135479980	chr2:134722410	G	T	Systolic blood pressure	EFO_0006335	Neale B	UKBB	European	2017	0.01241	0.002462	4.682e-07	+	317754	0	317754	1	IVNT	Neale-B_UKBB_EUR_2017
rs3739022	rs3739022	chr2:136562472	chr2:135804902	G	A	Granulocyte percentage of myeloid white cells	EFO_0004586	Astle W	27863252	European	2016	-0.03499	0.006948	4.748e-07	-	173480	0	173480	2	IVNT	Astle-W_Blood-Cell-Traits_EUR_2016
rs13086348	rs13086348	chr3:157877607	chr3:158159818	A	C	Body mass index	EFO_0004340	Neale B	UKBB	European	2017	0.01206	0.002422	6.456e-07	+	336107	0	336107	1	IVNT	Neale-B_UKBB_EUR_2017
rs12615624	rs12615624	chr2:136721603	chr2:135964033	A	G	Leg fat mass right	-	Neale B	UKBB	European	2017	0.01216	0.002454	7.149e-07	+	331293	0	331293	1	IVNT	Neale-B_UKBB_EUR_2017
rs12615624	rs12615624	chr2:136721603	chr2:135964033	A	G	Leg fat percentage right	-	Neale B	UKBB	European	2017	0.009617	0.001944	7.489e-07	+	331296	0	331296	1	IVNT	Neale-B_UKBB_EUR_2017
rs13086348	rs13086348	chr3:157877607	chr3:158159818	A	C	Diastolic blood pressure	EFO_0006336	Neale B	UKBB	European	2017	0.01227	0.002481	7.694e-07	+	317756	0	317756	1	IVNT	Neale-B_UKBB_EUR_2017
rs12615624	rs12615624	chr2:136721603	chr2:135964033	A	G	Whole body fat mass	-	Neale B	UKBB	European	2017	0.01479	0.002994	7.891e-07	+	330762	0	330762	1	IVNT	Neale-B_UKBB_EUR_2017
rs10936131	rs10936131	chr3:158070858	chr3:158353069	C	T	Diastolic blood pressure	EFO_0006336	Neale B	UKBB	European	2017	-0.01323	0.002684	8.292e-07	-	317756	0	317756	1	IVNT	Neale-B_UKBB_EUR_2017
rs7640075	rs7640075	chr3:158110709	chr3:158392920	C	T	Diastolic blood pressure	EFO_0006336	Neale B	UKBB	European	2017	0.01322	0.002683	8.376e-07	+	317756	0	317756	1	IVNT	Neale-B_UKBB_EUR_2017
rs6723108	rs6723108	chr2:135479980	chr2:134722410	G	T	Hand grip strength right	EFO_0006941	Neale B	UKBB	European	2017	-0.00863	0.001757	9.008e-07	-	335842	0	335842	1	IVNT	Neale-B_UKBB_EUR_2017
rs6723108	rs6723108	chr2:135479980	chr2:134722410	G	T	Diastolic blood pressure	EFO_0006336	Neale B	UKBB	European	2017	0.01209	0.002464	9.204e-07	+	317756	0	317756	1	IVNT	Neale-B_UKBB_EUR_2017
rs12615624	rs12615624	chr2:136721603	chr2:135964033	A	G	Leg fat percentage left	-	Neale B	UKBB	European	2017	0.0094	0.001919	9.658e-07	+	331278	0	331278	1	IVNT	Neale-B_UKBB_EUR_2017
rs13086348	rs13086348	chr3:157877607	chr3:158159818	A	C	Body fat percentage	EFO_0007800	Neale B	UKBB	European	2017	0.009147	0.001878	1.107e-06	+	331117	0	331117	1	IVNT	Neale-B_UKBB_EUR_2017
rs11776003	rs11776003	chr8:59459972	chr8:58547413	A	G	Impedance of arm right	-	Neale B	UKBB	European	2017	-0.008903	0.001831	1.156e-06	-	331279	0	331279	1	IVNT	Neale-B_UKBB_EUR_2017
rs12615624	rs12615624	chr2:136721603	chr2:135964033	A	G	Parkinsons disease	EFO_0002508	Nalls M	25064009	European	2014	0.09431	0.01953	1.19e-06	+	108990	13708	95282	15	log OR	Nalls-M_Parkinsons-Disease_EUR_2014
rs11164621	rs11164621	chr1:103322312	chr1:102856756	C	T	Height	EFO_0004339	GIANT	25282103	European	2014	-0.026	0.0053	1.2e-06	-	253208	0	253208	79	Z-score	GIANT_Height_EUR_2014
rs12615624	rs12615624	chr2:136721603	chr2:135964033	A	G	Arm fat mass right	-	Neale B	UKBB	European	2017	0.01457	0.003007	1.26e-06	+	331226	0	331226	1	IVNT	Neale-B_UKBB_EUR_2017
rs12615624	rs12615624	chr2:136721603	chr2:135964033	A	G	Potassium in urine	EFO_0009283	Neale B	UKBB	European	2017	0.01489	0.003082	1.361e-06	+	326816	0	326816	1	IVNT	Neale-B_UKBB_EUR_2017
rs12615624	rs12615624	chr2:136721603	chr2:135964033	A	G	Low density lipoprotein	EFO_0004611	GLGC	24097068	European	2013	-0.0257	0.0055	1.438e-06	-	108918	0	108918	60	IVNT	GLGC_LDL_EUR_2013
rs9900242	rs9900242	chr17:69135631	chr17:71139490	A	G	Forced vital capacity, best measure	EFO_0004312	Neale B	UKBB	European	2017	-0.01058	0.002194	1.442e-06	-	255492	0	255492	1	IVNT	Neale-B_UKBB_EUR_2017
rs12615624	rs12615624	chr2:136721603	chr2:135964033	A	G	Arm fat mass left	-	Neale B	UKBB	European	2017	0.01447	0.003008	1.504e-06	+	331164	0	331164	1	IVNT	Neale-B_UKBB_EUR_2017
rs3739327	rs3739327	chr8:59496052	chr8:58583493	A	G	Low density lipoprotein	EFO_0004611	GLGC	20686565	Mixed	2010	0.0261	0.0056	1.551e-06	+	95454	0	95454	46	Z-score	GLGC_LDL_Mixed_2010
rs3739327	rs3739327	chr8:59496052	chr8:58583493	A	G	LDL cholesterol	EFO_0004195	GLGC	20686565	Mixed	2010	NA	NA	1.551e-06	NA	100184	-	-	-	-	GRASP
rs12084902	rs12084902	chr1:103410124	chr1:102944568	A	G	Height	EFO_0004339	GIANT	25282103	European	2014	0.019	0.0039	1.6e-06	+	253065	0	253065	79	Z-score	GIANT_Height_EUR_2014
rs10113750	rs10113750	chr8:59464692	chr8:58552133	C	T	Impedance of arm right	-	Neale B	UKBB	European	2017	0.008782	0.001831	1.618e-06	+	331279	0	331279	1	IVNT	Neale-B_UKBB_EUR_2017
rs4680421	rs4680421	chr3:157934971	chr3:158217182	A	G	Diastolic blood pressure	EFO_0006336	Neale B	UKBB	European	2017	0.0129	0.00269	1.631e-06	+	317756	0	317756	1	IVNT	Neale-B_UKBB_EUR_2017
rs10113750	rs10113750	chr8:59464692	chr8:58552133	C	T	Cholelithiasis	EFO_0004799	Neale B	UKBB	European	2017	-0.001779	0.0003714	1.664e-06	-	337199	6986	330213	1	risk diff	Neale-B_UKBB_EUR_2017
rs11776003	rs11776003	chr8:59459972	chr8:58547413	A	G	Cholelithiasis	EFO_0004799	Neale B	UKBB	European	2017	0.001779	0.0003713	1.665e-06	+	337199	6986	330213	1	risk diff	Neale-B_UKBB_EUR_2017
rs12615624	rs12615624	chr2:136721603	chr2:135964033	A	G	Forced vital capacity, best measure	EFO_0004312	Neale B	UKBB	European	2017	-0.01308	0.00273	1.67e-06	-	255492	0	255492	1	IVNT	Neale-B_UKBB_EUR_2017
rs1851062	rs1851062	chr3:157992363	chr3:158274574	A	G	Diastolic blood pressure	EFO_0006336	Neale B	UKBB	European	2017	0.01287	0.00269	1.722e-06	+	317756	0	317756	1	IVNT	Neale-B_UKBB_EUR_2017
rs12615624	rs12615624	chr2:136721603	chr2:135964033	A	G	Body mass index	EFO_0004340	Neale B	UKBB	European	2017	0.01451	0.003036	1.766e-06	+	336107	0	336107	1	IVNT	Neale-B_UKBB_EUR_2017
rs6806967	rs6806967	chr3:158178245	chr3:158460456	C	T	Self-reported hypertension	EFO_0000537	Neale B	UKBB	European	2017	-0.005866	0.00123	1.848e-06	-	337159	87690	249469	1	risk diff	Neale-B_UKBB_EUR_2017
rs12615624	rs12615624	chr2:136721603	chr2:135964033	A	G	Pulse rate	EFO_0004326	Neale B	UKBB	European	2017	0.01504	0.003154	1.861e-06	+	317756	0	317756	1	IVNT	Neale-B_UKBB_EUR_2017
rs6723108	rs6723108	chr2:135479980	chr2:134722410	G	T	Lung function forced expiratory volume in 1 second FEV1	NCIT_C38084;NCIT_C112285	Hancock DB	20010835	European	2009	NA	NA	1.9e-06	NA	20890	-	-	-	-	GRASP
rs12615624	rs12615624	chr2:136721603	chr2:135964033	A	G	Arm fat percentage right	-	Neale B	UKBB	European	2017	0.01109	0.002334	2.013e-06	+	331249	0	331249	1	IVNT	Neale-B_UKBB_EUR_2017
rs6806967	rs6806967	chr3:158178245	chr3:158460456	C	T	Vascular or heart problems diagnosed by doctor: high blood pressure	EFO_0004325	Neale B	UKBB	European	2017	-0.005924	0.001247	2.024e-06	-	336683	91033	245650	1	risk diff	Neale-B_UKBB_EUR_2017
rs1597584	rs1597584	chr1:103280472	chr1:102814916	A	C	Height	EFO_0004339	GIANT	25282103	European	2014	0.025	0.0053	2.1e-06	+	253230	0	253230	79	Z-score	GIANT_Height_EUR_2014
rs2278683	rs2278683	chr2:136743490	chr2:135985920	A	C	Monocyte percentage of white cells	EFO_0004586	Astle W	27863252	European	2016	0.02912	0.006153	2.21e-06	+	173480	0	173480	2	IVNT	Astle-W_Blood-Cell-Traits_EUR_2016
rs13086348	rs13086348	chr3:157877607	chr3:158159818	A	C	Arm fat percentage left	-	Neale B	UKBB	European	2017	0.008766	0.001854	2.263e-06	+	331198	0	331198	1	IVNT	Neale-B_UKBB_EUR_2017
rs11164636	rs11164636	chr1:103377968	chr1:102912412	A	C	Trunk fat mass	EFO_0005409	Neale B	UKBB	European	2017	0.01361	0.002885	2.368e-06	+	331093	0	331093	1	IVNT	Neale-B_UKBB_EUR_2017
rs3806502	rs3806502	chr2:136288273	chr2:135530703	T	C	Waist circumference in physically active indivdiuals	EFO_0004342	GIANT	28448500	Mixed	2017	-0.0311	0.0066	2.45e-06	-	104436	0	104436	58	IVNT	GIANT_Waist-Active_Mixed_2017
rs9900242	rs9900242	chr17:69135631	chr17:71139490	A	G	Trunk fat percentage	-	Neale B	UKBB	European	2017	-0.01065	0.002265	2.556e-06	-	331113	0	331113	1	IVNT	Neale-B_UKBB_EUR_2017
rs12615624	rs12615624	chr2:136721603	chr2:135964033	A	G	Sleep duration	EFO_0005271	Neale B	UKBB	European	2017	0.01113	0.002371	2.65e-06	+	335410	0	335410	1	-	Neale-B_UKBB_EUR_2017
rs6742013	rs6742013	chr2:136169799	chr2:135412229	C	T	Waist circumference in physically active indivdiuals	EFO_0004342	GIANT	28448500	Mixed	2017	-0.031	0.0066	2.72e-06	-	105367	0	105367	58	IVNT	GIANT_Waist-Active_Mixed_2017
rs12615624	rs12615624	chr2:136721603	chr2:135964033	A	G	Forced expiratory volume in 1-second, best measure	EFO_0004314	Neale B	UKBB	European	2017	-0.01351	0.002883	2.794e-06	-	255492	0	255492	1	IVNT	Neale-B_UKBB_EUR_2017
rs11776003	rs11776003	chr8:59459972	chr8:58547413	A	G	Low density lipoprotein	EFO_0004611	GLGC	20686565	Mixed	2010	0.0255	0.0054	2.841e-06	+	95454	0	95454	46	Z-score	GLGC_LDL_Mixed_2010
rs11776003	rs11776003	chr8:59459972	chr8:58547413	A	G	LDL cholesterol	EFO_0004195	GLGC	20686565	Mixed	2010	NA	NA	2.841e-06	NA	100184	-	-	-	-	GRASP
rs6806967	rs6806967	chr3:158178245	chr3:158460456	C	T	Systolic blood pressure	EFO_0006335	Neale B	UKBB	European	2017	-0.0133	0.00284	2.846e-06	-	317754	0	317754	1	IVNT	Neale-B_UKBB_EUR_2017
rs3739327	rs3739327	chr8:59496052	chr8:58583493	A	G	Impedance of arm right	-	Neale B	UKBB	European	2017	-0.008545	0.001827	2.909e-06	-	331279	0	331279	1	IVNT	Neale-B_UKBB_EUR_2017
rs10936131	rs10936131	chr3:158070858	chr3:158353069	C	T	Treatment with celiprolol	EFO_0007056	Neale B	UKBB	European	2017	-0.000206	4.41e-05	3.002e-06	-	337159	93	337066	1	risk diff	Neale-B_UKBB_EUR_2017
rs2117764	rs2117764	chr3:158236860	chr3:158519071	G	A	Systolic blood pressure	EFO_0006335	Neale B	UKBB	European	2017	0.01207	0.002588	3.077e-06	+	317754	0	317754	1	IVNT	Neale-B_UKBB_EUR_2017
rs7640075	rs7640075	chr3:158110709	chr3:158392920	C	T	Treatment with celiprolol	EFO_0007056	Neale B	UKBB	European	2017	0.0002056	4.408e-05	3.098e-06	+	337159	93	337066	1	risk diff	Neale-B_UKBB_EUR_2017
rs9900242	rs9900242	chr17:69135631	chr17:71139490	A	G	Body fat percentage	EFO_0007800	Neale B	UKBB	European	2017	-0.008798	0.001889	3.212e-06	-	331117	0	331117	1	IVNT	Neale-B_UKBB_EUR_2017
rs309126	rs309126	chr2:136643900	chr2:135886330	C	T	Monocyte percentage of white cells	EFO_0004586	Astle W	27863252	European	2016	-0.02843	0.006108	3.258e-06	-	173480	0	173480	2	IVNT	Astle-W_Blood-Cell-Traits_EUR_2016
rs13086348	rs13086348	chr3:157877607	chr3:158159818	A	C	Forced expiratory volume in 1-second	EFO_0004314	Neale B	UKBB	European	2017	-0.009741	0.002096	3.373e-06	-	307638	0	307638	1	IVNT	Neale-B_UKBB_EUR_2017
rs12615624	rs12615624	chr2:136721603	chr2:135964033	A	G	Arm fat percentage left	-	Neale B	UKBB	European	2017	0.01077	0.002323	3.513e-06	+	331198	0	331198	1	IVNT	Neale-B_UKBB_EUR_2017
rs1851062	rs1851062	chr3:157992363	chr3:158274574	A	G	Treatment with celiprolol	EFO_0007056	Neale B	UKBB	European	2017	0.0002033	4.421e-05	4.282e-06	+	337159	93	337066	1	risk diff	Neale-B_UKBB_EUR_2017
rs4680421	rs4680421	chr3:157934971	chr3:158217182	A	G	Treatment with celiprolol	EFO_0007056	Neale B	UKBB	European	2017	0.0002031	4.421e-05	4.339e-06	+	337159	93	337066	1	risk diff	Neale-B_UKBB_EUR_2017
rs13086348	rs13086348	chr3:157877607	chr3:158159818	A	C	Forced expiratory volume in 1-second, best measure	EFO_0004314	Neale B	UKBB	European	2017	-0.01056	0.002302	4.477e-06	-	255492	0	255492	1	IVNT	Neale-B_UKBB_EUR_2017
rs9900242	rs9900242	chr17:69135631	chr17:71139490	A	G	Arm fat percentage left	-	Neale B	UKBB	European	2017	-0.00855	0.001865	4.558e-06	-	331198	0	331198	1	IVNT	Neale-B_UKBB_EUR_2017
rs11164636	rs11164636	chr1:103377968	chr1:102912412	A	C	Trunk fat percentage	-	Neale B	UKBB	European	2017	0.012	0.002634	5.236e-06	+	331113	0	331113	1	IVNT	Neale-B_UKBB_EUR_2017
rs4954555	rs4954555	chr2:136793114	chr2:136035544	C	T	Self-reported hayfever or allergic rhinitis	EFO_0005854	Neale B	UKBB	European	2017	0.006282	0.001382	5.449e-06	+	337159	19320	317839	1	risk diff	Neale-B_UKBB_EUR_2017
rs9900242	rs9900242	chr17:69135631	chr17:71139490	A	G	Leg fat percentage left	-	Neale B	UKBB	European	2017	-0.007005	0.001541	5.467e-06	-	331278	0	331278	1	IVNT	Neale-B_UKBB_EUR_2017
rs6723108	rs6723108	chr2:135479980	chr2:134722410	G	T	Trunk fat percentage	-	Neale B	UKBB	European	2017	0.01016	0.002235	5.509e-06	+	331113	0	331113	1	IVNT	Neale-B_UKBB_EUR_2017
rs3213871	rs3213871	chr2:136615222	chr2:135857652	C	T	Monocyte percentage of white cells	EFO_0004586	Astle W	27863252	European	2016	0.0294	0.006472	5.55e-06	+	173480	0	173480	2	IVNT	Astle-W_Blood-Cell-Traits_EUR_2016
rs1482581	rs1482581	chr2:213759117	chr2:212894393	C	T	Self-reported glaucoma	EFO_0000516	Neale B	UKBB	European	2017	0.001193	0.0002634	5.914e-06	+	337159	3536	333623	1	risk diff	Neale-B_UKBB_EUR_2017
rs13086348	rs13086348	chr3:157877607	chr3:158159818	A	C	Arm fat percentage right	-	Neale B	UKBB	European	2017	0.008428	0.001862	6.026e-06	+	331249	0	331249	1	IVNT	Neale-B_UKBB_EUR_2017
rs3739327	rs3739327	chr8:59496052	chr8:58583493	A	G	Low density lipoprotein	EFO_0004611	GLGC	24097068	European	2013	0.0259	0.0056	6.072e-06	+	86937	0	86937	60	IVNT	GLGC_LDL_EUR_2013
rs2117764	rs2117764	chr3:158236860	chr3:158519071	G	A	Sitting height	EFO_0004339	Neale B	UKBB	European	2017	-0.008911	0.001974	6.349e-06	-	336172	0	336172	1	IVNT	Neale-B_UKBB_EUR_2017
rs6806967	rs6806967	chr3:158178245	chr3:158460456	C	T	Forced expiratory volume in 1-second, predicted percentage	EFO_0004314	Neale B	UKBB	European	2017	0.02207	0.004895	6.522e-06	+	110423	0	110423	1	IVNT	Neale-B_UKBB_EUR_2017
rs6082461	rs6082461	chr20:2210530	chr20:2229884	A	C	Self-reported gestational diabetes	EFO_0004593	Neale B	UKBB	European	2017	0.0003076	6.843e-05	6.946e-06	+	337159	177	336982	1	risk diff	Neale-B_UKBB_EUR_2017
rs6723108	rs6723108	chr2:135479980	chr2:134722410	G	T	Parkinsons disease	-	Lill CM	22438815	Mixed	2012	NA	NA	7.02e-06	NA	4258	-	-	-	-	GRASP
rs1105488	rs1105488	chr1:247710624	chr1:247547322	C	T	Mean corpuscular volume	EFO_0004586	Astle W	27863252	European	2016	-0.01787	0.003979	7.107e-06	-	173480	0	173480	2	IVNT	Astle-W_Blood-Cell-Traits_EUR_2016
rs10936131	rs10936131	chr3:158070858	chr3:158353069	C	T	Systolic blood pressure	EFO_0006335	Neale B	UKBB	European	2017	-0.01197	0.002682	8.148e-06	-	317754	0	317754	1	IVNT	Neale-B_UKBB_EUR_2017
rs6723108	rs6723108	chr2:135479980	chr2:134722410	G	T	Body fat percentage	EFO_0007800	Neale B	UKBB	European	2017	0.008271	0.001865	9.2e-06	+	331117	0	331117	1	IVNT	Neale-B_UKBB_EUR_2017
rs9900242	rs9900242	chr17:69135631	chr17:71139490	A	G	Arm fat percentage right	-	Neale B	UKBB	European	2017	-0.008301	0.001874	9.448e-06	-	331249	0	331249	1	IVNT	Neale-B_UKBB_EUR_2017
