# Supplementary material for: Causal analysis of the gut microbiota in differentiated thyroid carcinoma: a two-sample Mendelian randomization study
Source: Front Genet. 2023 Dec 13;14:1299930. doi: 10.3389/fgene.2023.1299930 (PMC10753834; doi:10.3389/fgene.2023.1299930)
Supplement: Supplementary file 4 [file Table1.XLSX]

## Sheet: gut-thyroid-EXPOSURE-alliv
Supplementary Table 1. Instrument Variables for all gut microbes taxa. beta.exposure=effect size of SNP on exposure;se.exposure=standard error for exposure; beta.exposure=effect size of SNP on exposure;se.exposure=standard error for exposure; F-value= F-statistic,F-statistic greater than or equal to 10 indicates a relatively low risk of weak instrument bias in MR analysis.
	SNP	beta.exposure	se.exposure	pval.exposure	F-value	exposure
1	rs4954490	0.0957899	0.0123948	1.09e-14	59.7254	class.Actinobacteria.id.419
2	rs6716536	0.0923254	0.0121224	2.61e-14	58.0049	class.Actinobacteria.id.419
3	rs2236783	0.0955766	0.0124159	1.38e-14	59.2583	class.Actinobacteria.id.419
4	rs12620033	0.095206	0.0124129	1.72e-14	58.8273	class.Actinobacteria.id.419
5	rs309134	0.10365	0.0124917	1.06e-16	68.8489	class.Actinobacteria.id.419
6	rs309168	0.101529	0.0123111	1.62e-16	68.0129	class.Actinobacteria.id.419
7	rs218174	0.10151	0.0123143	1.68e-16	67.9503	class.Actinobacteria.id.419
8	rs6759321	0.0987904	0.0120966	3.17e-16	66.6967	class.Actinobacteria.id.419
9	rs309180	0.100268	0.0123238	4.08e-16	66.1965	class.Actinobacteria.id.419
10	rs12615624	0.101483	0.0124921	4.52e-16	65.9963	class.Actinobacteria.id.419
11	rs632632	0.0994763	0.0123137	6.56e-16	65.2624	class.Actinobacteria.id.419
12	rs1561277	0.097121	0.0120759	8.8e-16	64.6821	class.Actinobacteria.id.419
13	rs309125	0.0984871	0.0123164	1.28e-15	63.9423	class.Actinobacteria.id.419
14	rs309164	0.0998541	0.0124943	1.33e-15	63.8721	class.Actinobacteria.id.419
15	rs4988183	0.0994862	0.0125843	2.67e-15	62.4981	class.Actinobacteria.id.419
16	rs309149	0.0981028	0.0124945	4.1e-15	61.649	class.Actinobacteria.id.419
17	rs309137	0.0963443	0.0122801	4.31e-15	61.5528	class.Actinobacteria.id.419
18	rs749873	0.0849027	0.0118569	8.03e-13	51.2747	class.Actinobacteria.id.419
19	rs10928546	0.0908598	0.0126287	6.26e-13	51.7639	class.Actinobacteria.id.419
20	rs71348714	0.0898643	0.0125801	9.11e-13	51.0274	class.Actinobacteria.id.419
21	rs313517	0.0898493	0.0125806	9.21e-13	51.0064	class.Actinobacteria.id.419
22	rs2082729	0.0905236	0.0126352	7.81e-13	51.3289	class.Actinobacteria.id.419
23	rs71348715	0.0904167	0.012632	8.2e-13	51.2334	class.Actinobacteria.id.419
24	rs11684545	0.09024	0.012631	9.04e-13	51.0416	class.Actinobacteria.id.419
25	rs313526	0.0897135	0.0125792	9.9e-13	50.8635	class.Actinobacteria.id.419
26	rs11681248	0.0888172	0.0118423	6.38e-14	56.2502	class.Actinobacteria.id.419
27	rs3754686	0.092912	0.0123933	6.53e-14	56.2039	class.Actinobacteria.id.419
28	rs745500	0.0927245	0.0123999	7.56e-14	55.918	class.Actinobacteria.id.419
29	rs3739020	0.0942499	0.0126814	1.07e-13	55.2363	class.Actinobacteria.id.419
30	rs6742283	0.0922691	0.0124118	1.05e-13	55.2645	class.Actinobacteria.id.419
31	rs6719488	0.0922752	0.0124	9.95e-14	55.3765	class.Actinobacteria.id.419
32	rs892715	0.0921969	0.0124002	1.04e-13	55.2808	class.Actinobacteria.id.419
33	rs3769005	0.0918007	0.0123927	1.29e-13	54.873	class.Actinobacteria.id.419
34	rs2322660	0.0919976	0.0123966	1.16e-13	55.0746	class.Actinobacteria.id.419
35	rs12988076	0.0919474	0.0124006	1.22e-13	54.9791	class.Actinobacteria.id.419
36	rs2322659	0.0929665	0.0126593	2.08e-13	53.9303	class.Actinobacteria.id.419
37	rs748841	0.0917469	0.0123969	1.35e-13	54.7715	class.Actinobacteria.id.419
38	rs1470457	0.0929629	0.0126803	2.28e-13	53.7474	class.Actinobacteria.id.419
39	rs12475139	0.0889984	0.0122595	3.88e-13	52.7011	class.Actinobacteria.id.419
40	rs2164210	0.0899284	0.0124012	4.12e-13	52.5859	class.Actinobacteria.id.419
41	rs17261772	0.0920713	0.0124866	1.66e-13	54.3702	class.Actinobacteria.id.419
42	rs313519	0.0908563	0.0125815	5.14e-13	52.1489	class.Actinobacteria.id.419
43	rs313518	0.0907332	0.012581	5.52e-13	52.0119	class.Actinobacteria.id.419
44	rs2034276	0.089594	0.0125789	1.06e-12	50.7312	class.Actinobacteria.id.419
45	rs313528	0.0896386	0.012579	1.03e-12	50.7808	class.Actinobacteria.id.419
46	rs4954280	0.089587	0.0125763	1.05e-12	50.7438	class.Actinobacteria.id.419
47	rs28453840	0.0900388	0.0126228	9.82e-13	50.8801	class.Actinobacteria.id.419
48	rs1446584	0.0893976	0.0125757	1.17e-12	50.5342	class.Actinobacteria.id.419
49	rs313523	0.0893878	0.0125826	1.21e-12	50.4682	class.Actinobacteria.id.419
50	rs313522	0.089353	0.0125827	1.24e-12	50.428	class.Actinobacteria.id.419
51	rs1438305	0.0899054	0.0126321	1.1e-12	50.655	class.Actinobacteria.id.419
52	rs1011361	0.0898334	0.0126359	1.17e-12	50.5429	class.Actinobacteria.id.419
53	rs10202489	0.0896102	0.0126092	1.19e-12	50.5053	class.Actinobacteria.id.419
54	rs656326	0.0890462	0.0125802	1.46e-12	50.102	class.Actinobacteria.id.419
55	rs6720287	0.0890003	0.012576	1.47e-12	50.0841	class.Actinobacteria.id.419
56	rs313524	0.0889802	0.0125793	1.51e-12	50.0347	class.Actinobacteria.id.419
57	rs12998016	0.0895349	0.0126378	1.39e-12	50.1924	class.Actinobacteria.id.419
58	rs6715856	0.0887859	0.0125764	1.67e-12	49.8396	class.Actinobacteria.id.419
59	rs10195620	0.089464	0.0126364	1.44e-12	50.1243	class.Actinobacteria.id.419
60	rs6430589	0.0890976	0.0126367	1.78e-12	49.7124	class.Actinobacteria.id.419
61	rs1438307	0.0893801	0.0126274	1.46e-12	50.1018	class.Actinobacteria.id.419
62	rs1438304	0.0894761	0.0126317	1.41e-12	50.1754	class.Actinobacteria.id.419
63	rs6755383	0.0887419	0.0125775	1.72e-12	49.7814	class.Actinobacteria.id.419
64	rs7355359	0.0886943	0.0125801	1.78e-12	49.7078	class.Actinobacteria.id.419
65	rs10192827	0.0889909	0.0126238	1.8e-12	49.6945	class.Actinobacteria.id.419
66	rs10928542	0.0883155	0.0125772	2.19e-12	49.3067	class.Actinobacteria.id.419
67	rs12998387	0.0889143	0.0126217	1.86e-12	49.6258	class.Actinobacteria.id.419
68	rs3213889	0.089037	0.0126328	1.81e-12	49.6753	class.Actinobacteria.id.419
69	rs4954276	0.088514	0.0125768	1.95e-12	49.5319	class.Actinobacteria.id.419
70	rs7608045	0.0882572	0.0125778	2.27e-12	49.2367	class.Actinobacteria.id.419
71	rs10173394	0.0888859	0.012623	1.9e-12	49.5842	class.Actinobacteria.id.419
72	rs13412397	0.0886464	0.0125961	1.96e-12	49.5276	class.Actinobacteria.id.419
73	rs4954279	0.0880797	0.0125765	2.5e-12	49.0494	class.Actinobacteria.id.419
74	rs12619365	0.08822	0.0126217	2.76e-12	48.8541	class.Actinobacteria.id.419
75	rs2011946	0.0838274	0.0119413	2.22e-12	49.2799	class.Actinobacteria.id.419
76	rs11679508	0.0882116	0.0125969	2.51e-12	49.0372	class.Actinobacteria.id.419
77	rs12994270	0.088453	0.0126235	2.43e-12	49.0984	class.Actinobacteria.id.419
78	rs13413639	0.0877595	0.0125756	2.98e-12	48.6999	class.Actinobacteria.id.419
79	rs12469709	0.0881147	0.0126384	3.12e-12	48.6089	class.Actinobacteria.id.419
80	rs1869829	0.0868911	0.0124838	3.4e-12	48.4456	class.Actinobacteria.id.419
81	rs1374329	0.0881831	0.0128247	6.15e-12	47.2797	class.Actinobacteria.id.419
82	rs6760329	0.0887484	0.013013	9.1e-12	46.5124	class.Actinobacteria.id.419
83	rs9287442	0.0885489	0.0129614	8.39e-12	46.673	class.Actinobacteria.id.419
84	rs10188066	0.0883405	0.013013	1.13e-11	46.0854	class.Actinobacteria.id.419
85	rs10928545	0.088431	0.0129691	9.19e-12	46.4933	class.Actinobacteria.id.419
86	rs62160860	0.113159	0.0170362	3.09e-11	44.1195	class.Actinobacteria.id.419
87	rs11693502	0.0810058	0.0119337	1.14e-11	46.0772	class.Actinobacteria.id.419
88	rs2304599	0.0883744	0.0130189	1.14e-11	46.079	class.Actinobacteria.id.419
89	rs12616520	0.088031	0.0129616	1.11e-11	46.1268	class.Actinobacteria.id.419
90	rs10187402	0.0846609	0.0125257	1.39e-11	45.6836	class.Actinobacteria.id.419
91	rs6704561	0.078466	0.0123219	1.91e-10	40.5519	class.Actinobacteria.id.419
92	rs3768998	0.105219	0.0173531	1.33e-09	36.7648	class.Actinobacteria.id.419
93	rs2016636	0.0795819	0.0125225	2.08e-10	40.3872	class.Actinobacteria.id.419
94	rs12328663	0.0965573	0.0157926	9.71e-10	37.3821	class.Actinobacteria.id.419
95	rs13389481	0.0982232	0.0161635	1.23e-09	36.928	class.Actinobacteria.id.419
96	rs4954551	0.109879	0.016819	6.45e-11	42.6805	class.Actinobacteria.id.419
97	rs7587285	0.110116	0.0167978	5.55e-11	42.9726	class.Actinobacteria.id.419
98	rs2278544	0.0871368	0.0129829	1.92e-11	45.0466	class.Actinobacteria.id.419
99	rs2278683	0.109872	0.0168064	6.26e-11	42.739	class.Actinobacteria.id.419
100	rs11893318	0.109383	0.0168198	7.86e-11	42.2922	class.Actinobacteria.id.419
101	rs11679933	0.0802131	0.0119442	1.87e-11	45.1002	class.Actinobacteria.id.419
102	rs1030764	0.0869578	0.0130208	2.42e-11	44.6008	class.Actinobacteria.id.419
103	rs3820794	0.086478	0.0130027	2.92e-11	44.2329	class.Actinobacteria.id.419
104	rs932206	0.0759471	0.0115151	4.24e-11	43.5	class.Actinobacteria.id.419
105	rs6714750	0.0849251	0.0126225	1.72e-11	45.2672	class.Actinobacteria.id.419
106	rs2680880	0.0774995	0.0115126	1.68e-11	45.3158	class.Actinobacteria.id.419
107	rs7581382	-0.0851129	0.0141381	1.74e-09	36.2417	class.Actinobacteria.id.419
108	rs935613	0.0825195	0.0125188	4.35e-11	43.4495	class.Actinobacteria.id.419
109	rs1375132	0.0822519	0.0124975	4.66e-11	43.3156	class.Actinobacteria.id.419
110	rs6747073	0.0807114	0.0124857	1.02e-10	41.7875	class.Actinobacteria.id.419
111	rs7601696	0.0947894	0.0158467	2.21e-09	35.7801	class.Actinobacteria.id.419
112	rs6760553	0.0946941	0.0158576	2.35e-09	35.6591	class.Actinobacteria.id.419
113	rs7577258	0.0947071	0.0158453	2.27e-09	35.7241	class.Actinobacteria.id.419
114	rs2017831	0.0946733	0.0158493	2.32e-09	35.681	class.Actinobacteria.id.419
115	rs3769002	0.105358	0.0174205	1.47e-09	36.5775	class.Actinobacteria.id.419
116	rs56263017	0.105249	0.0174207	1.53e-09	36.5009	class.Actinobacteria.id.419
117	rs7565268	0.0946212	0.0158467	2.36e-09	35.653	class.Actinobacteria.id.419
118	rs56174523	0.0945298	0.015853	2.48e-09	35.5563	class.Actinobacteria.id.419
119	rs2874739	0.0967751	0.0157894	8.84e-10	37.5662	class.Actinobacteria.id.419
120	rs1900741	0.0857317	0.0136167	3.05e-10	39.6404	class.Actinobacteria.id.419
121	rs10193348	0.0963125	0.0157962	1.08e-09	37.1755	class.Actinobacteria.id.419
122	rs10167901	0.0962356	0.0158534	1.28e-09	36.8493	class.Actinobacteria.id.419
123	rs10208624	0.0950424	0.015835	1.95e-09	36.0245	class.Actinobacteria.id.419
124	rs10167809	0.09603	0.015852	1.38e-09	36.6982	class.Actinobacteria.id.419
125	rs4953948	0.0960188	0.0158521	1.39e-09	36.6893	class.Actinobacteria.id.419
126	rs4954216	0.095953	0.0158522	1.42e-09	36.6386	class.Actinobacteria.id.419
127	rs7568525	0.0950414	0.0158384	1.96e-09	36.0082	class.Actinobacteria.id.419
128	rs10167884	0.0957944	0.0158535	1.52e-09	36.5117	class.Actinobacteria.id.419
129	rs4954215	0.0957562	0.015853	1.54e-09	36.4849	class.Actinobacteria.id.419
130	rs62168942	0.0957826	0.01585	1.51e-09	36.5186	class.Actinobacteria.id.419
131	rs4954513	0.106225	0.0174129	1.06e-09	37.2147	class.Actinobacteria.id.419
132	rs10182750	0.0957126	0.015855	1.57e-09	36.4422	class.Actinobacteria.id.419
133	rs4953947	0.0955496	0.0158551	1.68e-09	36.318	class.Actinobacteria.id.419
134	rs7422031	0.0953739	0.0157892	1.54e-09	36.487	class.Actinobacteria.id.419
135	rs13409400	0.0954751	0.01585	1.7e-09	36.2848	class.Actinobacteria.id.419
136	rs7573600	0.0946776	0.0157999	2.07e-09	35.9077	class.Actinobacteria.id.419
137	rs62168941	0.0954432	0.0158504	1.73e-09	36.2583	class.Actinobacteria.id.419
138	rs16832275	0.101256	0.0167981	1.66e-09	36.335	class.Actinobacteria.id.419
139	rs11898045	0.0944239	0.0158026	2.3e-09	35.7031	class.Actinobacteria.id.419
140	rs56903548	0.0946095	0.0157912	2.08e-09	35.8954	class.Actinobacteria.id.419
141	rs4954217	0.0950358	0.0158489	2.02e-09	35.9564	class.Actinobacteria.id.419
142	rs13413872	0.0950513	0.015854	2.03e-09	35.945	class.Actinobacteria.id.419
143	rs13402112	0.0950513	0.015854	2.03e-09	35.945	class.Actinobacteria.id.419
144	rs10186594	0.0950437	0.0158455	2e-09	35.9779	class.Actinobacteria.id.419
145	rs58426504	0.0940717	0.0158014	2.63e-09	35.4425	class.Actinobacteria.id.419
146	rs4954214	0.0949188	0.0158585	2.16e-09	35.8244	class.Actinobacteria.id.419
147	rs3213871	0.105538	0.0174659	1.52e-09	36.5121	class.Actinobacteria.id.419
148	rs921859	0.0947905	0.0158491	2.22e-09	35.7702	class.Actinobacteria.id.419
149	rs58697996	0.094277	0.0158382	2.64e-09	35.4321	class.Actinobacteria.id.419
150	rs182549	0.111489	0.012066	2.47e-20	85.3772	class.Actinobacteria.id.419
151	rs4988235	0.109587	0.0120515	9.62e-20	82.6863	class.Actinobacteria.id.419
152	rs6754311	0.108073	0.012047	2.94e-19	80.4783	class.Actinobacteria.id.419
153	rs6730157	0.107534	0.0119089	1.72e-19	81.5364	class.Actinobacteria.id.419
154	rs1446585	0.108704	0.0121458	3.56e-19	80.1014	class.Actinobacteria.id.419
155	rs7570971	0.106846	0.0119243	3.24e-19	80.2876	class.Actinobacteria.id.419
156	rs36084664	-0.110466	0.0128847	1e-17	73.5034	class.Actinobacteria.id.419
157	rs12465802	0.106318	0.0119961	7.81e-19	78.5472	class.Actinobacteria.id.419
158	rs1375131	0.105674	0.0119114	7.21e-19	78.7066	class.Actinobacteria.id.419
159	rs687670	0.105578	0.0123097	9.75e-18	73.5621	class.Actinobacteria.id.419
160	rs13023281	-0.103988	0.0127966	4.43e-16	66.035	class.Actinobacteria.id.419
161	rs13404551	0.103988	0.0122982	2.78e-17	71.4968	class.Actinobacteria.id.419
162	rs309160	0.102058	0.0123086	1.12e-16	68.7506	class.Actinobacteria.id.419
163	rs16832200	0.0971884	0.0167956	7.19e-09	33.484	class.Actinobacteria.id.419
164	rs6752519	0.102436	0.0173854	3.81e-09	34.7164	class.Actinobacteria.id.419
165	rs309132	0.102406	0.0171747	2.48e-09	35.5529	class.Actinobacteria.id.419
166	rs56067372	0.103578	0.017433	2.82e-09	35.3016	class.Actinobacteria.id.419
167	rs4640444	0.0895223	0.0158185	1.52e-08	32.0283	class.Actinobacteria.id.419
168	rs1551497	0.0931003	0.0158588	4.34e-09	34.4635	class.Actinobacteria.id.419
169	rs10179271	0.0723362	0.0120038	1.68e-09	36.3143	class.Actinobacteria.id.419
170	rs61087958	0.0940299	0.0158094	2.72e-09	35.3755	class.Actinobacteria.id.419
171	rs4953946	0.0942596	0.0158585	2.79e-09	35.3286	class.Actinobacteria.id.419
172	rs11888951	0.0941495	0.0158578	2.9e-09	35.2493	class.Actinobacteria.id.419
173	rs7601683	0.0941316	0.0158471	2.85e-09	35.2836	class.Actinobacteria.id.419
174	rs10174944	0.0940235	0.0158529	3.01e-09	35.1766	class.Actinobacteria.id.419
175	rs4954220	0.0934047	0.0158367	3.68e-09	34.7863	class.Actinobacteria.id.419
176	rs7565149	0.0940093	0.015847	2.99e-09	35.1924	class.Actinobacteria.id.419
177	rs62168934	0.0940021	0.0158589	3.08e-09	35.1341	class.Actinobacteria.id.419
178	rs4954567	0.0732592	0.0120035	1.04e-09	37.2485	class.Actinobacteria.id.419
179	rs60350840	0.0940811	0.0158608	3e-09	35.1848	class.Actinobacteria.id.419
180	rs4346445	0.0921498	0.0158563	6.19e-09	33.774	class.Actinobacteria.id.419
181	rs16831498	0.0954896	0.0160598	2.75e-09	35.3532	class.Actinobacteria.id.419
182	rs2164332	0.0984598	0.0167877	4.49e-09	34.3981	class.Actinobacteria.id.419
183	rs4953945	0.0946539	0.0159247	2.78e-09	35.3293	class.Actinobacteria.id.419
184	rs7608980	0.105345	0.0174337	1.52e-09	36.5128	class.Actinobacteria.id.419
185	rs16832156	0.098401	0.0168204	4.91e-09	34.2235	class.Actinobacteria.id.419
186	rs6741481	0.0929799	0.0157998	3.98e-09	34.6319	class.Actinobacteria.id.419
187	rs7603805	0.093578	0.0157922	3.11e-09	35.1127	class.Actinobacteria.id.419
188	rs16832138	0.105094	0.0174289	1.64e-09	36.3594	class.Actinobacteria.id.419
189	rs2290518	0.0926928	0.0157979	4.43e-09	34.4266	class.Actinobacteria.id.419
190	rs2322725	0.0978787	0.0167939	5.6e-09	33.9683	class.Actinobacteria.id.419
191	rs11884903	0.0944984	0.0160071	3.56e-09	34.8516	class.Actinobacteria.id.419
192	rs1401687	0.0725861	0.0120043	1.48e-09	36.5625	class.Actinobacteria.id.419
193	rs11903663	0.0895879	0.015817	1.48e-08	32.0813	class.Actinobacteria.id.419
194	rs58327215	0.0925797	0.0158316	4.98e-09	34.1966	class.Actinobacteria.id.419
195	rs12616955	0.0697199	0.0120114	6.46e-09	33.6917	class.Actinobacteria.id.419
196	rs78793148	0.108269	0.0188212	8.79e-09	33.0916	class.Actinobacteria.id.419
197	rs6430561	0.0923692	0.015835	5.44e-09	34.0268	class.Actinobacteria.id.419
198	rs4645053	0.0895114	0.0158186	1.53e-08	32.0199	class.Actinobacteria.id.419
199	rs6739713	0.0769809	0.012758	1.6e-09	36.4081	class.Actinobacteria.id.419
200	rs4954212	0.0925129	0.0158237	5.02e-09	34.1811	class.Actinobacteria.id.419
201	rs3754690	0.105744	0.018013	4.35e-09	34.462	class.Actinobacteria.id.419
202	rs2164331	0.101664	0.0174385	5.55e-09	33.9875	class.Actinobacteria.id.419
203	rs12478902	0.0985206	0.017022	7.13e-09	33.499	class.Actinobacteria.id.419
204	rs10209482	0.0937687	0.0160329	4.96e-09	34.2051	class.Actinobacteria.id.419
205	rs11890844	0.0925536	0.015876	5.55e-09	33.9865	class.Actinobacteria.id.419
206	rs9941547	0.0723357	0.0120508	1.94e-09	36.0307	class.Actinobacteria.id.419
207	rs13410870	0.0916725	0.0158007	6.56e-09	33.6608	class.Actinobacteria.id.419
208	rs309126	0.0967206	0.0163423	3.25e-09	35.0279	class.Actinobacteria.id.419
209	rs17293519	0.0905325	0.0157863	9.76e-09	32.8889	class.Actinobacteria.id.419
210	rs6709763	0.0919039	0.0158598	6.84e-09	33.5793	class.Actinobacteria.id.419
211	rs13402101	0.0923385	0.0158773	6.04e-09	33.823	class.Actinobacteria.id.419
212	rs57829242	0.0936368	0.0160094	4.95e-09	34.2092	class.Actinobacteria.id.419
213	rs13399376	0.0922173	0.0158774	6.32e-09	33.7341	class.Actinobacteria.id.419
214	rs74266324	0.0831877	0.0144615	8.8e-09	33.0896	class.Actinobacteria.id.419
215	rs3754692	0.0765538	0.0127546	1.95e-09	36.0246	class.Actinobacteria.id.419
216	rs4494812	0.0888353	0.0158207	1.96e-08	31.5298	class.Actinobacteria.id.419
217	rs55634455	0.104525	0.0179982	6.34e-09	33.7269	class.Actinobacteria.id.419
218	rs4954568	0.0716435	0.0120042	2.4e-09	35.6193	class.Actinobacteria.id.419
219	rs16831264	0.0914096	0.0158072	7.35e-09	33.4405	class.Actinobacteria.id.419
220	rs6430593	0.0976705	0.0167991	6.1e-09	33.8028	class.Actinobacteria.id.419
221	rs6737635	0.0912542	0.0158602	8.73e-09	33.1047	class.Actinobacteria.id.419
222	rs60433564	0.119278	0.0206866	8.12e-09	33.2463	class.Actinobacteria.id.419
223	rs6749119	0.0908334	0.0157935	8.85e-09	33.0777	class.Actinobacteria.id.419
224	rs10496736	0.118804	0.0206873	9.31e-09	32.9801	class.Actinobacteria.id.419
225	rs6721838	0.0916764	0.0158724	7.66e-09	33.3605	class.Actinobacteria.id.419
226	rs78141345	0.103953	0.0180051	7.76e-09	33.3339	class.Actinobacteria.id.419
227	rs11892750	0.0911436	0.0158899	9.7e-09	32.901	class.Actinobacteria.id.419
228	rs13427494	0.0924354	0.0160375	8.23e-09	33.2204	class.Actinobacteria.id.419
229	rs6715785	0.0709594	0.0120001	3.35e-09	34.9662	class.Actinobacteria.id.419
230	rs11897204	0.0903627	0.0158055	1.08e-08	32.6861	class.Actinobacteria.id.419
231	rs6706466	0.0902271	0.015797	1.12e-08	32.6232	class.Actinobacteria.id.419
232	rs56369660	0.0899826	0.0158049	1.25e-08	32.4141	class.Actinobacteria.id.419
233	rs4954569	0.0707702	0.0119999	3.69e-09	34.7812	class.Actinobacteria.id.419
234	rs4954242	0.0932867	0.0161175	7.13e-09	33.5001	class.Actinobacteria.id.419
235	rs1979033	0.0652849	0.0114228	1.1e-08	32.6648	class.Actinobacteria.id.419
236	rs4954633	0.115296	0.0205447	2e-08	31.494	class.Actinobacteria.id.419
237	rs11888521	0.0876247	0.0158171	3.03e-08	30.6901	class.Actinobacteria.id.419
238	rs13408096	0.0901275	0.0158199	1.22e-08	32.4571	class.Actinobacteria.id.419
239	rs12233092	0.0954637	0.0168892	1.58e-08	31.949	class.Actinobacteria.id.419
240	rs4954226	0.0915939	0.0160037	1.04e-08	32.7559	class.Actinobacteria.id.419
241	rs6723108	0.066609	0.0115694	8.54e-09	33.1472	class.Actinobacteria.id.419
242	rs4954213	0.0897472	0.0158235	1.41e-08	32.1691	class.Actinobacteria.id.419
243	rs56211644	0.102251	0.0179898	1.32e-08	32.3057	class.Actinobacteria.id.419
244	rs4954221	0.0896939	0.0158315	1.47e-08	32.0983	class.Actinobacteria.id.419
245	rs11900832	0.089774	0.0158917	1.61e-08	31.9126	class.Actinobacteria.id.419
246	rs7597802	0.0897204	0.0158772	1.6e-08	31.9326	class.Actinobacteria.id.419
247	rs7563997	0.0889554	0.0158255	1.9e-08	31.5957	class.Actinobacteria.id.419
248	rs925966	0.0712106	0.0121993	5.31e-09	34.0735	class.Actinobacteria.id.419
249	rs4954392	0.0700031	0.0120114	5.61e-09	33.966	class.Actinobacteria.id.419
250	rs4954570	0.0732333	0.0128536	1.22e-08	32.4613	class.Actinobacteria.id.419
251	rs950176	0.0698509	0.0120201	6.2e-09	33.7697	class.Actinobacteria.id.419
252	rs61663334	0.0862912	0.0158317	5.02e-08	29.7082	class.Actinobacteria.id.419
253	rs11889843	0.0890049	0.0158227	1.85e-08	31.6423	class.Actinobacteria.id.419
254	rs6742013	0.090377	0.0160367	1.74e-08	31.7605	class.Actinobacteria.id.419
255	rs57543738	0.101652	0.018088	1.91e-08	31.5828	class.Actinobacteria.id.419
256	rs60376570	0.101474	0.018068	1.95e-08	31.5422	class.Actinobacteria.id.419
257	rs72972104	0.113927	0.0205493	2.95e-08	30.7371	class.Actinobacteria.id.419
258	rs74697610	0.110377	0.0199922	3.37e-08	30.4815	class.Actinobacteria.id.419
259	rs1530559	0.0654632	0.0114297	1.02e-08	32.8041	class.Actinobacteria.id.419
260	rs10928529	0.0891483	0.0158902	2.02e-08	31.475	class.Actinobacteria.id.419
261	rs2874834	0.0742129	0.0127888	6.52e-09	33.6741	class.Actinobacteria.id.419
262	rs4954566	0.0693166	0.0120109	7.87e-09	33.3062	class.Actinobacteria.id.419
263	rs2305248	0.0885232	0.0157989	2.11e-08	31.3951	class.Actinobacteria.id.419
264	rs7565053	0.121058	0.0215389	1.9e-08	31.5894	class.Actinobacteria.id.419
265	rs584226	0.0961745	0.0170309	1.63e-08	31.8893	class.Actinobacteria.id.419
266	rs7371606	0.0703862	0.0122017	8e-09	33.2763	class.Actinobacteria.id.419
267	rs4954396	0.0689631	0.0120741	1.12e-08	32.623	class.Actinobacteria.id.419
268	rs4954564	0.0690118	0.0120217	9.43e-09	32.9545	class.Actinobacteria.id.419
269	rs7605229	0.0901432	0.0160439	1.93e-08	31.5678	class.Actinobacteria.id.419
270	rs4954572	0.069121	0.0120747	1.04e-08	32.7695	class.Actinobacteria.id.419
271	rs4954430	0.115054	0.0207605	2.99e-08	30.7135	class.Actinobacteria.id.419
272	rs1123848	0.0688483	0.012102	1.28e-08	32.3649	class.Actinobacteria.id.419
273	rs6727889	0.0899805	0.0160456	2.05e-08	31.4473	class.Actinobacteria.id.419
274	rs16855656	0.0919622	0.0164453	2.24e-08	31.2706	class.Actinobacteria.id.419
275	rs62170081	0.115011	0.0206917	2.72e-08	30.8949	class.Actinobacteria.id.419
276	rs10803550	0.0687255	0.0120124	1.06e-08	32.7325	class.Actinobacteria.id.419
277	rs953387	0.0685406	0.0120121	1.16e-08	32.558	class.Actinobacteria.id.419
278	rs2102896	0.068513	0.0120139	1.18e-08	32.522	class.Actinobacteria.id.419
279	rs2874874	0.10007	0.0180616	3.02e-08	30.6969	class.Actinobacteria.id.419
280	rs6720497	0.113995	0.0206919	3.61e-08	30.3507	class.Actinobacteria.id.419
281	rs2056297	0.0684972	0.0120117	1.18e-08	32.5191	class.Actinobacteria.id.419
282	rs56982689	0.113007	0.0207433	5.1e-08	29.6794	class.Actinobacteria.id.419
283	rs2322812	0.0994476	0.0180619	3.67e-08	30.3152	class.Actinobacteria.id.419
284	rs3769011	0.0983944	0.0180715	5.19e-08	29.645	class.Actinobacteria.id.419
285	rs72970286	0.111213	0.0203604	4.7e-08	29.8359	class.Actinobacteria.id.419
286	rs6707289	0.113992	0.0206917	3.61e-08	30.35	class.Actinobacteria.id.419
287	rs58080116	0.0993037	0.0180636	3.85e-08	30.222	class.Actinobacteria.id.419
288	rs4954397	0.0678614	0.0120988	2.04e-08	31.4602	class.Actinobacteria.id.419
289	rs1964776	0.068118	0.0121043	1.83e-08	31.67	class.Actinobacteria.id.419
290	rs11897217	0.0864887	0.0158365	4.73e-08	29.8263	class.Actinobacteria.id.419
291	rs61470941	0.0977222	0.0180497	6.16e-08	29.312	class.Actinobacteria.id.419
292	rs10928558	0.0688456	0.01225	1.91e-08	31.5847	class.Actinobacteria.id.419
293	rs4954445	0.0984955	0.0180666	4.99e-08	29.7223	class.Actinobacteria.id.419
294	rs7594509	0.0864399	0.0158386	4.83e-08	29.7846	class.Actinobacteria.id.419
295	rs2322445	0.0865073	0.0158258	4.6e-08	29.8797	class.Actinobacteria.id.419
296	rs16833335	0.0673473	0.0120943	2.57e-08	31.0082	class.Actinobacteria.id.419
297	rs12473760	0.0675284	0.0120133	1.9e-08	31.5969	class.Actinobacteria.id.419
298	rs4954577	0.0675989	0.0120979	2.3e-08	31.2219	class.Actinobacteria.id.419
299	rs6729961	0.113563	0.020689	4.04e-08	30.13	class.Actinobacteria.id.419
300	rs3806502	0.0877177	0.0160346	4.49e-08	29.9268	class.Actinobacteria.id.419
301	rs6705610	0.0859614	0.0158009	5.32e-08	29.5965	class.Actinobacteria.id.419
302	rs16831994	0.111354	0.0205477	5.98e-08	29.3687	class.Actinobacteria.id.419
303	rs6738563	0.0623797	0.0114297	4.82e-08	29.7862	class.Actinobacteria.id.419
304	rs1519525	0.0671757	0.012076	2.66e-08	30.9441	class.Actinobacteria.id.419
305	rs12992815	0.0951021	0.017922	1.12e-07	28.1584	class.Actinobacteria.id.419
306	rs35215526	0.103586	0.0187524	3.32e-08	30.5131	class.Actinobacteria.id.419
307	rs13008147	-0.068864	0.0128717	8.79e-08	28.6229	class.Actinobacteria.id.419
308	rs7609188	0.109862	0.0205537	9.04e-08	28.5702	class.Actinobacteria.id.419
309	rs3820790	0.0982294	0.0182671	7.56e-08	28.9163	class.Actinobacteria.id.419
310	rs62168847	0.101923	0.0186543	4.66e-08	29.8528	class.Actinobacteria.id.419
311	rs3739022	0.0957608	0.018059	1.14e-07	28.1183	class.Actinobacteria.id.419
312	rs7565871	0.0825549	0.0159186	2.15e-07	26.8954	class.Actinobacteria.id.419
313	rs62168843	0.101383	0.0186546	5.49e-08	29.5364	class.Actinobacteria.id.419
314	rs4954571	0.0653908	0.012927	4.23e-07	25.5879	class.Actinobacteria.id.419
315	rs1028182	0.0676338	0.0132783	3.51e-07	25.9444	class.Actinobacteria.id.419
316	rs10197646	0.0774689	0.0146201	1.17e-07	28.0774	class.Actinobacteria.id.419
317	rs7568884	0.0630435	0.0122448	2.62e-07	26.5082	class.Actinobacteria.id.419
318	rs4954556	0.1226	0.0247436	7.24e-07	24.5503	class.Actinobacteria.id.419
319	rs13415439	0.0628515	0.0122428	2.84e-07	26.3556	class.Actinobacteria.id.419
320	rs2056226	0.0681933	0.0135813	5.14e-07	25.2117	class.Actinobacteria.id.419
321	rs60241067	0.0634173	0.0125294	4.16e-07	25.6184	class.Actinobacteria.id.419
322	rs7556781	0.071596	0.0137435	1.89e-07	27.1384	class.Actinobacteria.id.419
323	rs4954575	0.0627185	0.0122628	3.15e-07	26.1585	class.Actinobacteria.id.419
324	rs6430580	0.0844586	0.0167136	4.34e-07	25.5356	class.Actinobacteria.id.419
325	rs6733547	0.0804268	0.0160382	5.31e-07	25.1471	class.Actinobacteria.id.419
326	rs10174462	0.0737054	0.0140224	1.47e-07	27.6282	class.Actinobacteria.id.419
327	rs6540645	0.0681324	0.0135141	4.62e-07	25.4174	class.Actinobacteria.id.419
328	rs72976292	0.0618008	0.0122375	4.42e-07	25.5038	class.Actinobacteria.id.419
329	rs1807356	0.081038	0.0162851	6.48e-07	24.7626	class.Actinobacteria.id.419
330	rs7589832	0.0717701	0.0138467	2.18e-07	26.8653	class.Actinobacteria.id.419
331	rs13007153	0.0628078	0.0123108	3.36e-07	26.029	class.Actinobacteria.id.419
332	rs73958618	0.0711468	0.0138301	2.68e-07	26.4641	class.Actinobacteria.id.419
333	rs1028181	0.0674677	0.0135137	5.96e-07	24.9257	class.Actinobacteria.id.419
334	rs59869505	0.0617206	0.0122309	4.51e-07	25.4649	class.Actinobacteria.id.419
335	rs10496737	0.075998	0.0138646	4.22e-08	30.0463	class.Actinobacteria.id.419
336	rs62168846	0.102552	0.0187523	4.53e-08	29.9071	class.Actinobacteria.id.419
337	rs9677760	0.0761008	0.0137895	3.41e-08	30.4564	class.Actinobacteria.id.419
338	rs4954578	0.0659781	0.012076	4.67e-08	29.8508	class.Actinobacteria.id.419
339	rs4954573	0.0666495	0.0122445	5.23e-08	29.6285	class.Actinobacteria.id.419
340	rs1865452	0.0760477	0.0138653	4.14e-08	30.0825	class.Actinobacteria.id.419
341	rs60963894	0.0760426	0.0138646	4.14e-08	30.0817	class.Actinobacteria.id.419
342	rs56036623	0.071193	0.0132643	7.99e-08	28.8077	class.Actinobacteria.id.419
343	rs6716987	0.0656955	0.0120778	5.35e-08	29.5865	class.Actinobacteria.id.419
344	rs60453613	0.0754944	0.0138639	5.17e-08	29.6523	class.Actinobacteria.id.419
345	rs998451	0.0610382	0.0115892	1.39e-07	27.7392	class.Actinobacteria.id.419
346	rs12469551	0.0753829	0.0137904	4.59e-08	29.881	class.Actinobacteria.id.419
347	rs13010498	-0.0670891	0.0121916	3.74e-08	30.2817	class.Actinobacteria.id.419
348	rs7595712	0.075472	0.0138639	5.22e-08	29.6347	class.Actinobacteria.id.419
349	rs6660520	0.0711483	0.0134495	1.22e-07	27.9843	class.Actinobacteria.id.419
350	rs62168844	0.0991922	0.0186556	1.05e-07	28.2708	class.Actinobacteria.id.419
351	rs6708957	0.0748451	0.0138634	6.71e-08	29.1467	class.Actinobacteria.id.419
352	rs7513988	0.0693683	0.0131871	1.44e-07	27.6709	class.Actinobacteria.id.419
353	rs6745996	0.0880387	0.016697	1.34e-07	27.8015	class.Actinobacteria.id.419
354	rs80274970	0.101176	0.0196799	2.73e-07	26.431	class.Actinobacteria.id.419
355	rs12022129	0.0697561	0.0132648	1.45e-07	27.6545	class.Actinobacteria.id.419
356	rs1469995	0.0739983	0.0138486	9.12e-08	28.5518	class.Actinobacteria.id.419
357	rs1469996	0.075457	0.0139334	6.11e-08	29.3283	class.Actinobacteria.id.419
358	rs60274701	0.0940911	0.017874	1.41e-07	27.7112	class.Actinobacteria.id.419
359	rs4954394	0.0670645	0.0129262	2.12e-07	26.9182	class.Actinobacteria.id.419
360	rs10193587	0.0656265	0.0123482	1.07e-07	28.2457	class.Actinobacteria.id.419
361	rs4845143	0.0691122	0.0132747	1.93e-07	27.1057	class.Actinobacteria.id.419
362	rs147616090	0.0741592	0.0138477	8.54e-08	28.6798	class.Actinobacteria.id.419
363	rs7575241	0.0733521	0.0139987	1.61e-07	27.4568	class.Actinobacteria.id.419
364	rs6732236	0.0738434	0.0138631	1e-07	28.373	class.Actinobacteria.id.419
365	rs7564577	0.0815548	0.0161539	4.45e-07	25.4884	class.Actinobacteria.id.419
366	rs10928513	0.0609005	0.0115368	1.3e-07	27.8658	class.Actinobacteria.id.419
367	rs7604460	0.0825192	0.0155317	1.08e-07	28.2274	class.Actinobacteria.id.419
368	rs6430585	0.0729446	0.0137598	1.15e-07	28.1037	class.Actinobacteria.id.419
369	rs7582173	0.0783488	0.0146174	8.32e-08	28.7292	class.Actinobacteria.id.419
370	rs872151	0.090607	0.0177914	3.53e-07	25.936	class.Actinobacteria.id.419
371	rs12471781	0.0818178	0.0156146	1.61e-07	27.4559	class.Actinobacteria.id.419
372	rs4954388	0.0638407	0.0123169	2.18e-07	26.8654	class.Actinobacteria.id.419
373	rs586964	0.074925	0.0154201	1.18e-06	23.6092	class.Actinobacteria.id.419
374	rs16832205	0.0751653	0.0154751	1.19e-06	23.5922	class.Actinobacteria.id.419
375	rs6728946	0.0725236	0.0150872	1.53e-06	23.107	class.Actinobacteria.id.419
376	rs12464050	0.0752843	0.015486	1.17e-06	23.6337	class.Actinobacteria.id.419
377	rs309159	0.0725508	0.0151139	1.58e-06	23.0426	class.Actinobacteria.id.419
378	rs4954555	0.107414	0.0224608	1.73e-06	22.8701	class.Actinobacteria.id.419
379	rs2289959	0.0686254	0.0147396	3.23e-06	21.677	class.Actinobacteria.id.419
380	rs59213715	0.0738928	0.0154127	1.63e-06	22.9851	class.Actinobacteria.id.419
381	rs75128007	0.0636774	0.0129785	9.28e-07	24.0724	class.Actinobacteria.id.419
382	rs62160866	0.118425	0.0254097	3.15e-06	21.7213	class.Actinobacteria.id.419
383	rs13387501	0.0630989	0.0133942	2.47e-06	22.1928	class.Actinobacteria.id.419
384	rs41269821	0.0727487	0.0151759	1.64e-06	22.9795	class.Actinobacteria.id.419
385	rs721765	0.0755092	0.0154679	1.05e-06	23.8307	class.Actinobacteria.id.419
386	rs55809728	0.107353	0.0218006	8.47e-07	24.2489	class.Actinobacteria.id.419
387	rs309124	0.0747215	0.0145925	3.05e-07	26.2199	class.Actinobacteria.id.419
388	rs4988243	0.112091	0.0224054	5.65e-07	25.0287	class.Actinobacteria.id.419
389	rs908704	0.0664374	0.0134312	7.56e-07	24.4679	class.Actinobacteria.id.419
390	rs16833170	0.0615433	0.0122376	4.93e-07	25.2914	class.Actinobacteria.id.419
391	rs6685379	0.0661113	0.013349	7.33e-07	24.5274	class.Actinobacteria.id.419
392	rs2090661	0.0616869	0.0123116	5.43e-07	25.105	class.Actinobacteria.id.419
393	rs2254780	0.0714552	0.0147411	1.25e-06	23.4968	class.Actinobacteria.id.419
394	rs1879087	0.10375	0.022927	6.03e-06	20.4776	class.Actinobacteria.id.419
395	rs8047955	0.0575816	0.0116762	8.16e-07	24.3199	class.Actinobacteria.id.419
396	rs2441384	0.0712103	0.0147409	1.36e-06	23.3366	class.Actinobacteria.id.419
397	rs2138992	0.0659424	0.0135208	1.08e-06	23.7862	class.Actinobacteria.id.419
398	rs309122	0.0734965	0.0145936	4.75e-07	25.3635	class.Actinobacteria.id.419
399	rs11895609	0.0763044	0.0159789	1.79e-06	22.8036	class.Actinobacteria.id.419
400	rs6712127	0.0715978	0.0139913	3.1e-07	26.1867	class.Actinobacteria.id.419
401	rs309123	0.0739559	0.0148004	5.83e-07	24.969	class.Actinobacteria.id.419
402	rs112407062	0.0760956	0.0154776	8.81e-07	24.1719	class.Actinobacteria.id.419
403	rs8057441	0.0569522	0.0115974	9.07e-07	24.1156	class.Actinobacteria.id.419
404	rs10928554	0.0897611	0.0174332	2.62e-07	26.5108	class.Actinobacteria.id.419
405	rs4440852	0.0650211	0.0135225	1.52e-06	23.1202	class.Actinobacteria.id.419
406	rs309152	0.0737591	0.0150388	9.36e-07	24.055	class.Actinobacteria.id.419
407	rs75667274	0.0765655	0.0155595	8.62e-07	24.2145	class.Actinobacteria.id.419
408	rs6430601	0.0760397	0.0161513	2.5e-06	22.1649	class.Actinobacteria.id.419
409	rs7322849	0.0944467	0.0192976	9.87e-07	23.9534	class.Actinobacteria.id.419
410	rs6713776	0.0743085	0.0146082	3.64e-07	25.8753	class.Actinobacteria.id.419
411	rs10180515	0.0639976	0.0133924	1.76e-06	22.8356	class.Actinobacteria.id.419
412	rs12448146	0.0558516	0.01156	1.36e-06	23.343	class.Actinobacteria.id.419
413	rs309133	0.0728875	0.0149115	1.02e-06	23.8925	class.Actinobacteria.id.419
414	rs908703	0.0632903	0.013257	1.8e-06	22.7922	class.Actinobacteria.id.419
415	rs115553816	0.0757628	0.0154816	9.89e-07	23.9486	class.Actinobacteria.id.419
416	rs1942055	0.0564129	0.0115777	1.1e-06	23.7415	class.Actinobacteria.id.419
417	rs11684458	0.0636878	0.0133946	1.99e-06	22.6077	class.Actinobacteria.id.419
418	rs309119	0.0727001	0.0149727	1.2e-06	23.576	class.Actinobacteria.id.419
419	rs112396243	0.0757018	0.0154729	9.95e-07	23.9369	class.Actinobacteria.id.419
420	rs2176716	0.0635489	0.0133941	2.09e-06	22.5106	class.Actinobacteria.id.419
421	rs1964459	0.0757683	0.0154707	9.7e-07	23.9859	class.Actinobacteria.id.419
422	rs16832440	0.0759001	0.0154634	9.18e-07	24.0922	class.Actinobacteria.id.419
423	rs111682961	0.0754821	0.0154773	1.08e-06	23.7847	class.Actinobacteria.id.419
424	rs79826902	0.0754592	0.0154747	1.08e-06	23.7782	class.Actinobacteria.id.419
425	rs12474975	0.0751775	0.0154792	1.19e-06	23.5873	class.Actinobacteria.id.419
426	rs3098104	0.075703	0.0152967	7.46e-07	24.4924	class.Actinobacteria.id.419
427	rs16832243	0.0751221	0.0154805	1.22e-06	23.5487	class.Actinobacteria.id.419
428	rs309165	0.0693771	0.0145865	1.97e-06	22.6219	class.Actinobacteria.id.419
429	rs72847650	-0.0559891	0.0118276	2.2e-06	22.4084	class.Actinobacteria.id.419
430	rs309161	0.0723599	0.0149718	1.34e-06	23.3588	class.Actinobacteria.id.419
431	rs6711493	0.0705191	0.014635	1.45e-06	23.2181	class.Actinobacteria.id.419
432	rs77096272	0.0749631	0.0154861	1.29e-06	23.4321	class.Actinobacteria.id.419
433	rs12476127	0.0736201	0.0150914	1.07e-06	23.7978	class.Actinobacteria.id.419
434	rs6711997	0.0627345	0.0133703	2.7e-06	22.0157	class.Actinobacteria.id.419
435	rs4245838	0.106844	0.0224577	1.96e-06	22.6345	class.Actinobacteria.id.419
436	rs309170	0.0717501	0.0149205	1.52e-06	23.1247	class.Actinobacteria.id.419
437	rs499483	0.0744216	0.0154107	1.37e-06	23.3212	class.Actinobacteria.id.419
438	rs9926823	0.0546228	0.0115528	2.27e-06	22.3549	class.Actinobacteria.id.419
439	rs16832624	0.0620636	0.0129301	1.59e-06	23.0394	class.Actinobacteria.id.419
440	rs3098103	0.074503	0.0154343	1.39e-06	23.3008	class.Actinobacteria.id.419
441	rs10171677	0.0550809	0.0114905	1.64e-06	22.9785	class.Actinobacteria.id.419
442	rs75753154	0.0721945	0.0150876	1.71e-06	22.8963	class.Actinobacteria.id.419
443	rs309120	0.0709771	0.0149202	1.96e-06	22.6301	class.Actinobacteria.id.419
444	rs1057031	0.0715429	0.0150471	1.99e-06	22.6062	class.Actinobacteria.id.419
445	rs7606267	0.0720271	0.015088	1.81e-06	22.7893	class.Actinobacteria.id.419
446	rs11688302	0.0583032	0.0122424	1.91e-06	22.6803	class.Actinobacteria.id.419
447	rs57243841	0.0634156	0.0132204	1.61e-06	23.0093	class.Actinobacteria.id.419
448	rs309158	0.0700479	0.0145849	1.56e-06	23.0667	class.Actinobacteria.id.419
449	rs9939612	0.054725	0.0115598	2.2e-06	22.4114	class.Actinobacteria.id.419
450	rs3087343	0.0721572	0.0151641	1.95e-06	22.6427	class.Actinobacteria.id.419
451	rs4954557	0.0591033	0.0124367	2.01e-06	22.5845	class.Actinobacteria.id.419
452	rs309166	0.0712778	0.014922	1.78e-06	22.8168	class.Actinobacteria.id.419
453	rs177917	0.0713321	0.0149104	1.72e-06	22.8873	class.Actinobacteria.id.419
454	rs16832162	0.071869	0.0150876	1.9e-06	22.6904	class.Actinobacteria.id.419
455	rs72767435	-0.126352	0.0273626	3.88e-06	21.3231	class.Actinobacteria.id.419
456	rs10841473	-0.0583765	0.0123353	2.22e-06	22.3962	class.Actinobacteria.id.419
457	rs134296	0.111964	0.0234167	1.74e-06	22.8616	class.Actinobacteria.id.419
458	rs2883034	0.0617447	0.0133267	3.6e-06	21.4662	class.Actinobacteria.id.419
459	rs7599898	0.0704476	0.0150583	2.89e-06	21.8868	class.Actinobacteria.id.419
460	rs7573555	0.0716297	0.0150933	2.08e-06	22.5226	class.Actinobacteria.id.419
461	rs134366	0.111877	0.023501	1.93e-06	22.6624	class.Actinobacteria.id.419
462	rs62168955	0.244958	0.0499791	9.53e-07	24.0218	class.Actinobacteria.id.419
463	rs309118	0.0703117	0.0146278	1.53e-06	23.1047	class.Actinobacteria.id.419
464	rs11745923	0.0563759	0.0115529	1.06e-06	23.8124	class.Actinobacteria.id.419
465	rs78364332	0.0712611	0.015088	2.32e-06	22.3071	class.Actinobacteria.id.419
466	rs3098102	0.070897	0.0149173	2.01e-06	22.5879	class.Actinobacteria.id.419
467	rs134372	0.111851	0.0235005	1.94e-06	22.653	class.Actinobacteria.id.419
468	rs11738544	0.0550311	0.0115017	1.71e-06	22.8923	class.Actinobacteria.id.419
469	rs2839740	0.0733939	0.0154666	2.08e-06	22.5179	class.Actinobacteria.id.419
470	rs6743537	0.0729649	0.0152279	1.66e-06	22.9587	class.Actinobacteria.id.419
471	rs1438303	0.0700938	0.0150544	3.22e-06	21.6787	class.Actinobacteria.id.419
472	rs10496738	0.0743247	0.0154748	1.56e-06	23.0682	class.Actinobacteria.id.419
473	rs76380759	0.0702325	0.01506	3.11e-06	21.7483	class.Actinobacteria.id.419
474	rs309167	0.0733379	0.0154053	1.93e-06	22.663	class.Actinobacteria.id.419
475	rs10871420	0.0549229	0.0116283	2.32e-06	22.3087	class.Actinobacteria.id.419
476	rs134301	0.108813	0.0234638	3.53e-06	21.5061	class.Actinobacteria.id.419
477	rs4954272	0.0789532	0.0167436	2.41e-06	22.2352	class.Actinobacteria.id.419
478	rs3099429	0.0704775	0.0151594	3.33e-06	21.6141	class.Actinobacteria.id.419
479	rs134293	0.109014	0.0234645	3.39e-06	21.5848	class.Actinobacteria.id.419
480	rs1435577	0.0704363	0.0151675	3.42e-06	21.5658	class.Actinobacteria.id.419
481	rs134288	0.109146	0.0234646	3.29e-06	21.6367	class.Actinobacteria.id.419
482	rs134300	0.108761	0.0234634	3.56e-06	21.4863	class.Actinobacteria.id.419
483	rs134290	0.108728	0.0234644	3.59e-06	21.4715	class.Actinobacteria.id.419
484	rs134291	0.108728	0.0234644	3.59e-06	21.4715	class.Actinobacteria.id.419
485	rs134285	0.109	0.023476	3.43e-06	21.5579	class.Actinobacteria.id.419
486	rs4594504	0.070296	0.0151677	3.58e-06	21.4795	class.Actinobacteria.id.419
487	rs4888173	0.0532012	0.0115451	4.06e-06	21.2349	class.Actinobacteria.id.419
488	rs12899991	0.0719923	0.0154661	3.24e-06	21.6676	class.Actinobacteria.id.419
489	rs62168833	0.0687297	0.01507	5.1e-06	20.7999	class.Actinobacteria.id.419
490	rs895285	0.0715404	0.0154714	3.76e-06	21.3817	class.Actinobacteria.id.419
491	rs56100046	0.0737358	0.0154926	1.94e-06	22.652	class.Actinobacteria.id.419
492	rs112758679	0.0712455	0.0150934	2.35e-06	22.2814	class.Actinobacteria.id.419
493	rs113974791	0.0713198	0.0150934	2.3e-06	22.3279	class.Actinobacteria.id.419
494	rs7410699	0.111348	0.023473	2.1e-06	22.5022	class.Actinobacteria.id.419
495	rs4889375	0.0546577	0.0115707	2.31e-06	22.3144	class.Actinobacteria.id.419
496	rs79954860	0.108776	0.023154	2.63e-06	22.0707	class.Actinobacteria.id.419
497	rs11859935	0.0552806	0.011717	2.38e-06	22.2594	class.Actinobacteria.id.419
498	rs309162	0.0711673	0.0150271	2.18e-06	22.4291	class.Actinobacteria.id.419
499	rs134363	0.111578	0.0235062	2.07e-06	22.5316	class.Actinobacteria.id.419
500	rs134286	0.110855	0.02347	2.32e-06	22.3093	class.Actinobacteria.id.419
501	rs4988201	0.0715389	0.0151813	2.45e-06	22.2058	class.Actinobacteria.id.419
502	rs134331	0.111422	0.0235151	2.15e-06	22.4517	class.Actinobacteria.id.419
503	rs2090660	0.0624859	0.0130167	1.58e-06	23.0441	class.Actinobacteria.id.419
504	rs3769016	0.0700513	0.0150599	3.3e-06	21.6364	class.Actinobacteria.id.419
505	rs614193	0.0706369	0.0149202	2.2e-06	22.4137	class.Actinobacteria.id.419
506	rs7561565	0.0707817	0.0150294	2.48e-06	22.1799	class.Actinobacteria.id.419
507	rs134332	0.111167	0.0235149	2.27e-06	22.3494	class.Actinobacteria.id.419
508	rs309171	0.0709004	0.0150254	2.37e-06	22.266	class.Actinobacteria.id.419
509	rs1515761	0.0762317	0.0169884	7.21e-06	20.1357	class.Actinobacteria.id.419
510	rs134371	0.111162	0.0235008	2.24e-06	22.3744	class.Actinobacteria.id.419
511	rs134333	0.111232	0.0235151	2.24e-06	22.3752	class.Actinobacteria.id.419
512	rs12935228	0.054145	0.0115428	2.72e-06	22.0035	class.Actinobacteria.id.419
513	rs660002	0.0689259	0.0145828	2.28e-06	22.3398	class.Actinobacteria.id.419
514	rs4954558	0.0615327	0.012935	1.96e-06	22.6297	class.Actinobacteria.id.419
515	rs134316	0.110445	0.0234733	2.54e-06	22.1383	class.Actinobacteria.id.419
516	rs7581814	0.0706968	0.0150882	2.79e-06	21.9546	class.Actinobacteria.id.419
517	rs6756200	0.0551973	0.0114517	1.44e-06	23.2325	class.Actinobacteria.id.419
518	rs2413305	0.111092	0.0235101	2.3e-06	22.3284	class.Actinobacteria.id.419
519	rs3099427	0.0703251	0.0149144	2.41e-06	22.2334	class.Actinobacteria.id.419
520	rs2413308	0.110324	0.023468	2.59e-06	22.0999	class.Actinobacteria.id.419
521	rs134307	0.110407	0.0234682	2.54e-06	22.1327	class.Actinobacteria.id.419
522	rs6753232	0.0695685	0.0150582	3.84e-06	21.344	class.Actinobacteria.id.419
523	rs2413306	0.110267	0.023468	2.62e-06	22.0771	class.Actinobacteria.id.419
524	rs80261410	0.062023	0.0129896	1.8e-06	22.799	class.Actinobacteria.id.419
525	rs3099428	0.0703231	0.0149138	2.41e-06	22.234	class.Actinobacteria.id.419
526	rs12928452	0.0536838	0.0115012	3.05e-06	21.7872	class.Actinobacteria.id.419
527	rs1960171	0.0590342	0.0124562	2.14e-06	22.4612	class.Actinobacteria.id.419
528	rs134317	0.110412	0.0234514	2.5e-06	22.1664	class.Actinobacteria.id.419
529	rs2176718	0.0573913	0.0122306	2.7e-06	22.019	class.Actinobacteria.id.419
530	rs134294	0.109989	0.0234645	2.77e-06	21.9722	class.Actinobacteria.id.419
531	rs73958638	0.106081	0.0231678	4.68e-06	20.9655	class.Actinobacteria.id.419
532	rs79176913	0.070631	0.0150875	2.85e-06	21.9157	class.Actinobacteria.id.419
533	rs6518933	0.110296	0.0234733	2.62e-06	22.0788	class.Actinobacteria.id.419
534	rs1961273	0.0602969	0.0126047	1.72e-06	22.8837	class.Actinobacteria.id.419
535	rs12472293	0.0703818	0.015004	2.72e-06	22.0044	class.Actinobacteria.id.419
536	rs4334924	0.0566445	0.0116346	1.12e-06	23.7035	class.Actinobacteria.id.419
537	rs503227	0.0709373	0.0151682	2.92e-06	21.8715	class.Actinobacteria.id.419
538	rs134295	0.109709	0.0234644	2.93e-06	21.8608	class.Actinobacteria.id.419
539	rs4988163	0.0709902	0.0151721	2.88e-06	21.8931	class.Actinobacteria.id.419
540	rs11678502	0.0554416	0.0116217	1.84e-06	22.7577	class.Actinobacteria.id.419
541	rs309142	0.0686326	0.0145803	2.51e-06	22.158	class.Actinobacteria.id.419
542	rs61253125	0.0708942	0.0151794	3.01e-06	21.8129	class.Actinobacteria.id.419
543	rs134306	0.109953	0.0234687	2.8e-06	21.95	class.Actinobacteria.id.419
544	rs2459217	0.0802428	0.0178827	7.22e-06	20.1348	class.Actinobacteria.id.419
545	rs12986776	0.0553553	0.011624	1.92e-06	22.6781	class.Actinobacteria.id.419
546	rs4888172	0.0535745	0.0115465	3.49e-06	21.5284	class.Actinobacteria.id.419
547	rs309150	0.0704273	0.0150288	2.78e-06	21.9602	class.Actinobacteria.id.419
548	rs2413309	0.109313	0.0234668	3.19e-06	21.6989	class.Actinobacteria.id.419
549	rs309172	0.0686285	0.014804	3.56e-06	21.4906	class.Actinobacteria.id.419
550	rs134311	0.109523	0.0234625	3.04e-06	21.7901	class.Actinobacteria.id.419
551	rs3112496	0.0695407	0.01492	3.15e-06	21.7239	class.Actinobacteria.id.419
552	rs134289	0.109577	0.0234641	3.01e-06	21.8086	class.Actinobacteria.id.419
553	rs59413285	0.0691178	0.0150675	4.49e-06	21.0425	class.Actinobacteria.id.419
554	rs6750549	0.0711005	0.0152006	2.9e-06	21.8787	class.Actinobacteria.id.419
555	rs134308	0.109478	0.0234681	3.09e-06	21.7619	class.Actinobacteria.id.419
556	rs62168830	0.0690198	0.0150691	4.64e-06	20.9785	class.Actinobacteria.id.419
557	rs57530667	0.0690196	0.0150685	4.64e-06	20.98	class.Actinobacteria.id.419
558	rs2413310	0.109071	0.0234669	3.35e-06	21.6025	class.Actinobacteria.id.419
559	rs111837148	0.0707245	0.0151796	3.17e-06	21.7079	class.Actinobacteria.id.419
560	rs4988145	0.0681651	0.0151796	7.1e-06	20.1652	class.Actinobacteria.id.419
561	rs6430612	0.0536715	0.0115597	3.43e-06	21.5574	class.Actinobacteria.id.419
562	rs72974159	0.0599402	0.0132499	6.07e-06	20.4649	class.Actinobacteria.id.419
563	rs2322813	0.0693127	0.0152233	5.29e-06	20.7304	class.Actinobacteria.id.419
564	rs6893855	-0.0771441	0.0173568	8.81e-06	19.7545	class.Actinobacteria.id.419
565	rs7732645	-0.0763143	0.0173572	1.1e-05	19.3309	class.Actinobacteria.id.419
566	rs4312299	0.0536925	0.011639	3.97e-06	21.2812	class.Actinobacteria.id.419
567	rs134287	0.108732	0.0234712	3.61e-06	21.4606	class.Actinobacteria.id.419
568	rs134323	0.109552	0.0235215	3.2e-06	21.6924	class.Actinobacteria.id.419
569	rs134292	0.108298	0.0234644	3.92e-06	21.3021	class.Actinobacteria.id.419
570	rs134309	0.108131	0.0234622	4.05e-06	21.2406	class.Actinobacteria.id.419
571	rs134304	0.10829	0.0234694	3.95e-06	21.2901	class.Actinobacteria.id.419
572	rs134305	0.108448	0.0234694	3.82e-06	21.3523	class.Actinobacteria.id.419
573	rs139939202	0.0723434	0.0154953	3.03e-06	21.7969	class.Actinobacteria.id.419
574	rs134310	0.10806	0.0234682	4.13e-06	21.2018	class.Actinobacteria.id.419
575	rs4954559	0.0601512	0.0129061	3.15e-06	21.7221	class.Actinobacteria.id.419
576	rs72711368	0.054829	0.0117726	3.2e-06	21.6909	class.Actinobacteria.id.419
577	rs134339	0.108968	0.0235169	3.59e-06	21.4701	class.Actinobacteria.id.419
578	rs11150406	0.0528043	0.011535	4.7e-06	20.9557	class.Actinobacteria.id.419
579	rs7607920	0.0678654	0.0150569	6.57e-06	20.3153	class.Actinobacteria.id.419
580	rs309154	0.0712918	0.0154016	3.68e-06	21.4264	class.Actinobacteria.id.419
581	rs134302	0.10807	0.0234694	4.13e-06	21.2035	class.Actinobacteria.id.419
582	rs12049045	0.0510452	0.0114325	8.01e-06	19.9356	class.Actinobacteria.id.419
583	rs134282	0.108094	0.0234942	4.21e-06	21.168	class.Actinobacteria.id.419
584	rs11655079	-0.0560674	0.0124286	6.45e-06	20.3507	class.Actinobacteria.id.419
585	rs35564151	0.05389	0.0114886	2.72e-06	22.0031	class.Actinobacteria.id.419
586	rs1376754	0.0509242	0.0112503	6e-06	20.489	class.Actinobacteria.id.419
587	rs2413312	0.108329	0.0234973	4.02e-06	21.2548	class.Actinobacteria.id.419
588	rs34007021	0.0676248	0.015059	7.1e-06	20.166	class.Actinobacteria.id.419
589	rs2304366	0.0677071	0.0150823	7.15e-06	20.1527	class.Actinobacteria.id.419
590	rs2230437	0.0540181	0.0114274	2.28e-06	22.345	class.Actinobacteria.id.419
591	rs11674937	0.060412	0.0134458	7.02e-06	20.1871	class.Actinobacteria.id.419
592	rs7569447	0.0716201	0.016114	8.81e-06	19.7543	class.Actinobacteria.id.419
593	rs6432655	0.0504196	0.0111904	6.62e-06	20.3007	class.Actinobacteria.id.419
594	rs134377	0.108262	0.023513	4.14e-06	21.2001	class.Actinobacteria.id.419
595	.	0.115047	0.0245463	2.77e-06	21.9674	class.Actinobacteria.id.419
596	rs73957037	0.0682919	0.0147302	3.55e-06	21.4941	class.Actinobacteria.id.419
597	rs134373	0.107819	0.0234982	4.47e-06	21.0533	class.Actinobacteria.id.419
598	rs4072434	0.0544639	0.0116188	2.76e-06	21.9734	class.Actinobacteria.id.419
599	rs134374	0.107997	0.0235027	4.33e-06	21.1148	class.Actinobacteria.id.419
600	rs309157	0.0709315	0.0154055	4.14e-06	21.1994	class.Actinobacteria.id.419
601	rs4072435	0.0543056	0.0116188	2.95e-06	21.8456	class.Actinobacteria.id.419
602	rs75524146	0.0707377	0.0154741	4.85e-06	20.8975	class.Actinobacteria.id.419
603	rs10221893	0.0542292	0.011619	3.05e-06	21.7837	class.Actinobacteria.id.419
604	rs12467569	0.0671953	0.0150539	8.06e-06	19.9241	class.Actinobacteria.id.419
605	rs134376	0.10793	0.0235078	4.41e-06	21.0795	class.Actinobacteria.id.419
606	rs134381	0.107444	0.0235713	5.16e-06	20.7778	class.Actinobacteria.id.419
607	rs5001584	0.0524218	0.0116599	6.93e-06	20.213	class.Actinobacteria.id.419
608	rs3769001	0.0689738	0.0151693	5.44e-06	20.6745	class.Actinobacteria.id.419
609	rs134385	0.114214	0.0245465	3.27e-06	21.6502	class.Actinobacteria.id.419
610	rs309113	0.0681913	0.0149165	4.84e-06	20.8988	class.Actinobacteria.id.419
611	rs11743825	0.0543876	0.0115617	2.55e-06	22.1287	class.Actinobacteria.id.419
612	rs134347	0.107621	0.0234954	4.64e-06	20.9812	class.Actinobacteria.id.419
613	rs12465544	0.0674624	0.0150685	7.57e-06	20.044	class.Actinobacteria.id.419
614	rs134391	0.106749	0.0235487	5.81e-06	20.5491	class.Actinobacteria.id.419
615	rs134283	0.107127	0.0234902	5.1e-06	20.7983	class.Actinobacteria.id.419
616	rs134383	0.114385	0.0245463	3.16e-06	21.7154	class.Actinobacteria.id.419
617	rs4988274	0.0697677	0.0153894	5.8e-06	20.5526	class.Actinobacteria.id.419
618	rs12446319	0.0512484	0.0112717	5.45e-06	20.672	class.Actinobacteria.id.419
619	rs134387	0.106496	0.0235667	6.22e-06	20.4207	class.Actinobacteria.id.419
620	rs2413311	0.106449	0.0237092	7.13e-06	20.1579	class.Actinobacteria.id.419
621	rs134396	0.105612	0.0235454	7.28e-06	20.1193	class.Actinobacteria.id.419
622	rs6708336	0.0521109	0.0113623	4.51e-06	21.0342	class.Actinobacteria.id.419
623	rs60253740	0.0702076	0.0152159	3.95e-06	21.2899	class.Actinobacteria.id.419
624	rs134400	0.105537	0.0235409	7.36e-06	20.0986	class.Actinobacteria.id.419
625	rs3814355	0.0520391	0.0113778	4.79e-06	20.9192	class.Actinobacteria.id.419
626	rs134393	0.105455	0.0235464	7.51e-06	20.058	class.Actinobacteria.id.419
627	rs11682960	0.0500233	0.0112071	8.06e-06	19.9233	class.Actinobacteria.id.419
628	rs134409	0.105632	0.0235525	7.29e-06	20.1149	class.Actinobacteria.id.419
629	rs134408	0.105632	0.0235525	7.29e-06	20.1149	class.Actinobacteria.id.419
630	rs108272	0.106182	0.0235724	6.65e-06	20.2904	class.Actinobacteria.id.419
631	rs134407	0.113373	0.0245189	3.77e-06	21.3803	class.Actinobacteria.id.419
632	rs62168897	0.0520145	0.0113629	4.7e-06	20.9542	class.Actinobacteria.id.419
633	rs28579	0.105223	0.023541	7.83e-06	19.9789	class.Actinobacteria.id.419
634	rs134330	0.106766	0.0235169	5.63e-06	20.6112	class.Actinobacteria.id.419
635	rs12931368	0.0510592	0.0112746	5.94e-06	20.509	class.Actinobacteria.id.419
636	rs12475398	0.0691289	0.0151906	5.35e-06	20.7093	class.Actinobacteria.id.419
637	rs134392	0.105223	0.0235465	7.87e-06	19.9695	class.Actinobacteria.id.419
638	rs2034261	0.0521794	0.0113767	4.51e-06	21.0362	class.Actinobacteria.id.419
639	rs134413	0.103539	0.0235493	1.1e-05	19.3309	class.Actinobacteria.id.419
640	rs67665078	0.0492105	0.0111181	9.59e-06	19.591	class.Actinobacteria.id.419
641	rs34453673	0.0529375	0.0115527	4.6e-06	20.9971	class.Actinobacteria.id.419
642	rs3769023	0.0508274	0.0113625	7.7e-06	20.01	class.Actinobacteria.id.419
643	rs4945008	0.0540741	0.0121393	8.41e-06	19.8421	class.Actinobacteria.id.419
644	rs56051594	0.0516882	0.011454	6.4e-06	20.3641	class.Actinobacteria.id.419
645	rs12188678	0.0526228	0.0115755	5.47e-06	20.6665	class.Actinobacteria.id.419
646	rs2289963	0.0875301	0.0192795	5.62e-06	20.6121	class.Actinobacteria.id.419
647	rs115554641	0.053073	0.0115404	4.25e-06	21.1497	class.Actinobacteria.id.419
648	rs134422	0.102986	0.0235321	1.21e-05	19.1529	class.Actinobacteria.id.419
649	rs12188164	0.0525638	0.0115751	5.6e-06	20.6218	class.Actinobacteria.id.419
650	rs5755641	0.10267	0.0235382	1.29e-05	19.0257	class.Actinobacteria.id.419
651	rs11739543	0.0527215	0.0115407	4.92e-06	20.8693	class.Actinobacteria.id.419
652	rs7560535	0.079595	0.0176421	6.43e-06	20.3551	class.Actinobacteria.id.419
653	rs72717410	0.0524327	0.0115676	5.82e-06	20.5457	class.Actinobacteria.id.419
654	rs134389	0.112762	0.0245209	4.25e-06	21.1472	class.Actinobacteria.id.419
655	rs55842567	0.0540799	0.0115702	2.95e-06	21.847	class.Actinobacteria.id.419
656	rs16832417	0.0706385	0.0154755	5.01e-06	20.8349	class.Actinobacteria.id.419
657	rs2278682	0.067915	0.014974	5.75e-06	20.5711	class.Actinobacteria.id.419
658	rs13024450	0.0535167	0.0116165	4.09e-06	21.2238	class.Actinobacteria.id.419
659	rs134394	0.104614	0.0235467	8.88e-06	19.7388	class.Actinobacteria.id.419
660	rs134395	0.104589	0.0235414	8.88e-06	19.7381	class.Actinobacteria.id.419
661	rs1496374	-0.0766647	0.0173654	1.01e-05	19.4904	class.Actinobacteria.id.419
662	rs68005421	0.0536273	0.0117779	5.28e-06	20.7319	class.Actinobacteria.id.419
663	rs7700479	-0.0769653	0.0173933	9.64e-06	19.5807	class.Actinobacteria.id.419
664	rs79633114	0.069103	0.0152289	5.69e-06	20.5899	class.Actinobacteria.id.419
665	rs6430594	0.0680547	0.0150849	6.44e-06	20.3532	class.Actinobacteria.id.419
666	rs3814354	0.0516899	0.0113606	5.37e-06	20.702	class.Actinobacteria.id.419
667	rs134329	0.106044	0.0235171	6.51e-06	20.3332	class.Actinobacteria.id.419
668	rs1533649	0.0589921	0.0129913	5.6e-06	20.6196	class.Actinobacteria.id.419
669	rs134268	0.102739	0.0233046	1.04e-05	19.4351	class.Actinobacteria.id.419
670	rs80083040	0.155784	0.0348017	7.59e-06	20.0376	class.Actinobacteria.id.419
671	rs56146525	0.0540881	0.011541	2.78e-06	21.9645	class.Actinobacteria.id.419
672	rs10200263	0.0531431	0.0115764	4.42e-06	21.0741	class.Actinobacteria.id.419
673	rs10166142	0.0516773	0.0113604	5.39e-06	20.6925	class.Actinobacteria.id.419
674	rs76097170	0.0668554	0.014899	7.22e-06	20.1353	class.Actinobacteria.id.419
675	rs134404	0.107458	0.0239671	7.34e-06	20.1022	class.Actinobacteria.id.419
676	rs56271357	0.0514918	0.0113624	5.85e-06	20.537	class.Actinobacteria.id.419
677	rs7721660	-0.0766281	0.0174378	1.11e-05	19.3104	class.Actinobacteria.id.419
678	rs134416	0.104646	0.0235389	8.76e-06	19.7638	class.Actinobacteria.id.419
679	rs961091	0.0501255	0.011255	8.44e-06	19.8348	class.Actinobacteria.id.419
680	rs11895319	0.0651996	0.014701	9.2e-06	19.6697	class.Actinobacteria.id.419
681	rs9937275	0.0518759	0.0116956	9.19e-06	19.6737	class.Actinobacteria.id.419
682	rs56104584	0.0536516	0.0115708	3.54e-06	21.5001	class.Actinobacteria.id.419
683	rs79931555	0.0974257	0.0220408	9.86e-06	19.5385	class.Actinobacteria.id.419
684	rs56042615	0.0538009	0.0115708	3.32e-06	21.6197	class.Actinobacteria.id.419
685	rs134410	0.1041	0.0235492	9.85e-06	19.5409	class.Actinobacteria.id.419
686	rs2243193	0.0575113	0.012874	7.92e-06	19.9562	class.Actinobacteria.id.419
687	rs72717432	0.05365	0.0115788	3.6e-06	21.4688	class.Actinobacteria.id.419
688	rs12187440	0.0532122	0.0115324	3.95e-06	21.2904	class.Actinobacteria.id.419
689	rs134419	0.11216	0.0245871	5.07e-06	20.8093	class.Actinobacteria.id.419
690	rs4953938	0.0512916	0.0113806	6.58e-06	20.3126	class.Actinobacteria.id.419
691	rs134411	0.103975	0.0235492	1.01e-05	19.4943	class.Actinobacteria.id.419
692	rs1947112	0.0511623	0.0113634	6.72e-06	20.2715	class.Actinobacteria.id.419
693	rs12474093	0.0715723	0.0159241	6.97e-06	20.2012	class.Actinobacteria.id.419
694	rs134417	0.104001	0.023542	9.98e-06	19.5158	class.Actinobacteria.id.419
695	rs13018756	0.0528694	0.0116194	5.36e-06	20.7036	class.Actinobacteria.id.419
696	rs1056465	0.0536852	0.0115407	3.29e-06	21.6394	class.Actinobacteria.id.419
697	rs6889494	0.0532331	0.0115431	3.99e-06	21.2677	class.Actinobacteria.id.419
698	rs10165053	0.0531281	0.0116307	4.93e-06	20.8661	class.Actinobacteria.id.419
699	rs9800013	0.0598313	0.0138822	1.63e-05	18.5756	class.Actinobacteria.id.419
700	rs11742144	0.0530047	0.0115819	4.73e-06	20.9446	class.Actinobacteria.id.419
701	rs78274583	0.0690581	0.0154737	8.08e-06	19.9177	class.Actinobacteria.id.419
702	rs2243174	0.0570336	0.0128665	9.3e-06	19.6491	class.Actinobacteria.id.419
703	rs77985886	0.0879304	0.0192836	5.12e-06	20.7922	class.Actinobacteria.id.419
704	rs58110576	0.0523286	0.0117742	8.82e-06	19.7521	class.Actinobacteria.id.419
705	rs72717440	0.0530564	0.0115423	4.29e-06	21.1294	class.Actinobacteria.id.419
706	rs34847072	0.0532303	0.0115702	4.21e-06	21.166	class.Actinobacteria.id.419
707	rs10187990	0.0509655	0.011379	7.5e-06	20.0607	class.Actinobacteria.id.419
708	rs28815269	0.0527387	0.011656	6.05e-06	20.472	class.Actinobacteria.id.419
709	rs309143	0.0667325	0.0150243	8.93e-06	19.728	class.Actinobacteria.id.419
710	rs1374289	0.0509506	0.011379	7.55e-06	20.0487	class.Actinobacteria.id.419
711	rs4452212	0.0526269	0.0116194	5.92e-06	20.5137	class.Actinobacteria.id.419
712	rs72847647	-0.0559073	0.0126361	9.67e-06	19.5754	class.Actinobacteria.id.419
713	rs72717412	0.0523679	0.0115808	6.13e-06	20.4481	class.Actinobacteria.id.419
714	rs857444	0.0509553	0.011539	1.01e-05	19.5002	class.Actinobacteria.id.419
715	rs134327	0.103808	0.0235186	1.02e-05	19.4821	class.Actinobacteria.id.419
716	rs625118	0.0741358	0.0166922	8.94e-06	19.7254	class.Actinobacteria.id.419
717	rs72717436	0.0525543	0.0115442	5.3e-06	20.7247	class.Actinobacteria.id.419
718	rs56346498	0.0521843	0.0115779	6.57e-06	20.3152	class.Actinobacteria.id.419
719	rs638382	-0.0508406	0.0116807	1.35e-05	18.9446	class.Actinobacteria.id.419
720	rs72717435	0.0524376	0.0115443	5.56e-06	20.6326	class.Actinobacteria.id.419
721	rs11743639	0.0523269	0.0115433	5.81e-06	20.5489	class.Actinobacteria.id.419
722	rs861392	0.0509596	0.0115805	1.08e-05	19.3643	class.Actinobacteria.id.419
723	rs72717438	0.0522874	0.0115439	5.91e-06	20.516	class.Actinobacteria.id.419
724	rs11745789	0.0522661	0.0115433	5.96e-06	20.5012	class.Actinobacteria.id.419
725	rs4957061	0.0496002	0.0111773	9.1e-06	19.692	class.Actinobacteria.id.419
726	rs34569731	0.0705145	0.0157564	7.63e-06	20.0283	class.Alphaproteobacteria.id.2379
727	rs9813022	-0.0751277	0.0153867	1.05e-06	23.8403	class.Alphaproteobacteria.id.2379
728	rs76784716	0.133271	0.0267738	6.43e-07	24.7773	class.Alphaproteobacteria.id.2379
729	rs140912403	-0.160677	0.0317708	4.25e-07	25.5772	class.Alphaproteobacteria.id.2379
730	rs77497586	0.132413	0.0267662	7.54e-07	24.4732	class.Alphaproteobacteria.id.2379
731	rs75071199	0.130542	0.0267682	1.08e-06	23.7828	class.Alphaproteobacteria.id.2379
732	rs55661963	0.130429	0.0267643	1.1e-06	23.7485	class.Alphaproteobacteria.id.2379
733	rs10803434	-0.0692742	0.0148866	3.26e-06	21.6546	class.Alphaproteobacteria.id.2379
734	rs10803433	-0.0691545	0.0148952	3.44e-06	21.5551	class.Alphaproteobacteria.id.2379
735	.	-0.068613	0.0149074	4.17e-06	21.184	class.Alphaproteobacteria.id.2379
736	rs12740709	-0.0678699	0.014901	5.25e-06	20.7456	class.Alphaproteobacteria.id.2379
737	rs55876211	-0.080811	0.0184159	1.14e-05	19.2554	class.Alphaproteobacteria.id.2379
738	rs7960664	0.0969489	0.0215149	6.6e-06	20.3053	class.Alphaproteobacteria.id.2379
739	rs17061716	0.0927341	0.0207569	7.91e-06	19.9597	class.Alphaproteobacteria.id.2379
740	rs12977163	0.0690234	0.0153829	7.22e-06	20.1333	class.Alphaproteobacteria.id.2379
741	rs62285697	0.0805256	0.0180912	8.54e-06	19.8123	class.Alphaproteobacteria.id.2379
742	rs8048637	0.077934	0.0173717	7.25e-06	20.1265	class.Alphaproteobacteria.id.2379
743	rs150933400	-0.110163	0.0244388	6.55e-06	20.3195	class.Alphaproteobacteria.id.2379
744	rs11932798	-0.0508726	0.011369	7.65e-06	20.0227	class.Bacilli.id.1673
745	rs28564647	-0.0613034	0.0137579	8.36e-06	19.8548	class.Bacilli.id.1673
746	rs7764486	-0.0987151	0.0216924	5.35e-06	20.7087	class.Bacilli.id.1673
747	rs2952183	-0.064889	0.0150654	1.65e-05	18.5516	class.Bacilli.id.1673
748	rs2271029	0.0501211	0.0109943	5.14e-06	20.7829	class.Bacilli.id.1673
749	rs7666190	-0.104044	0.0247934	2.71e-05	17.6102	class.Bacilli.id.1673
750	rs11726025	-0.104217	0.0248158	2.67e-05	17.6368	class.Bacilli.id.1673
751	rs10034695	-0.104434	0.0247882	2.52e-05	17.7498	class.Bacilli.id.1673
752	rs9345899	-0.0802438	0.0175346	4.73e-06	20.9426	class.Bacilli.id.1673
753	rs7187700	0.0557443	0.0126762	1.09e-05	19.3386	class.Bacilli.id.1673
754	rs7627280	0.0511208	0.0114648	8.24e-06	19.8822	class.Bacilli.id.1673
755	rs4459992	0.0535854	0.0116362	4.12e-06	21.2066	class.Bacilli.id.1673
756	rs57872228	-0.0714773	0.0146647	1.09e-06	23.7569	class.Bacilli.id.1673
757	rs2952251	-0.0598868	0.0123903	1.34e-06	23.3615	class.Bacilli.id.1673
758	rs77558518	-0.107255	0.0222879	1.49e-06	23.1577	class.Bacilli.id.1673
759	rs12642660	-0.0748343	0.0154784	1.33e-06	23.3749	class.Bacilli.id.1673
760	rs35344081	0.0619529	0.0127066	1.08e-06	23.7718	class.Bacilli.id.1673
761	rs78938557	0.108007	0.0232858	3.51e-06	21.5142	class.Bacilli.id.1673
762	rs11730038	-0.0630747	0.0128717	9.57e-07	24.0124	class.Bacilli.id.1673
763	rs76717940	0.156331	0.0325945	1.62e-06	23.004	class.Bacilli.id.1673
764	rs2009619	-0.0586615	0.0124175	2.31e-06	22.3171	class.Bacilli.id.1673
765	rs80205102	-0.0614993	0.0128784	1.79e-06	22.8044	class.Bacilli.id.1673
766	rs4131679	-0.0628643	0.0128683	1.03e-06	23.8654	class.Bacilli.id.1673
767	rs4293791	-0.0626344	0.01285	1.09e-06	23.7584	class.Bacilli.id.1673
768	rs17708276	-0.0787915	0.0166123	2.11e-06	22.4955	class.Bacilli.id.1673
769	rs1962325	0.0554219	0.0114789	1.38e-06	23.3109	class.Bacilli.id.1673
770	rs74352383	-0.104496	0.0217083	1.48e-06	23.171	class.Bacilli.id.1673
771	rs9581006	0.225309	0.0467697	1.45e-06	23.2075	class.Bacilli.id.1673
772	rs11110282	-0.101189	0.0217379	3.24e-06	21.6688	class.Bacilli.id.1673
773	rs2975635	-0.0562982	0.0122029	3.96e-06	21.2844	class.Bacilli.id.1673
774	rs6813875	-0.0609233	0.0128577	2.16e-06	22.4511	class.Bacilli.id.1673
775	rs9445783	-0.102731	0.0217022	2.2e-06	22.4079	class.Bacilli.id.1673
776	rs80327990	-0.060746	0.0128807	2.4e-06	22.2412	class.Bacilli.id.1673
777	rs12368593	-0.101125	0.0219996	4.29e-06	21.1296	class.Bacilli.id.1673
778	rs78368499	-0.101569	0.0216988	2.86e-06	21.9107	class.Bacilli.id.1673
779	rs11967379	-0.102862	0.0215705	1.85e-06	22.7399	class.Bacilli.id.1673
780	rs113280052	-0.103121	0.0223948	4.13e-06	21.2032	class.Bacilli.id.1673
781	rs80123130	-0.060496	0.0128765	2.63e-06	22.0728	class.Bacilli.id.1673
782	rs4699544	-0.060418	0.0128786	2.71e-06	22.0088	class.Bacilli.id.1673
783	rs80243853	-0.100597	0.0220089	4.86e-06	20.8919	class.Bacilli.id.1673
784	rs4028634	0.0520614	0.0109842	2.14e-06	22.4646	class.Bacilli.id.1673
785	rs2131006	-0.0903489	0.0196073	4.07e-06	21.2329	class.Bacilli.id.1673
786	rs11248956	0.0580457	0.0126811	4.71e-06	20.9519	class.Bacilli.id.1673
787	rs11110281	-0.101164	0.022182	5.1e-06	20.7992	class.Bacilli.id.1673
788	rs60533369	-0.0601057	0.0128727	3.02e-06	21.8018	class.Bacilli.id.1673
789	rs11729948	-0.0600551	0.0128802	3.12e-06	21.7398	class.Bacilli.id.1673
790	rs11110276	-0.0986456	0.0217298	5.63e-06	20.6084	class.Bacilli.id.1673
791	rs2952176	-0.0550676	0.012165	5.99e-06	20.4912	class.Bacilli.id.1673
792	rs7959495	-0.0994609	0.0219012	5.59e-06	20.6238	class.Bacilli.id.1673
793	rs11837200	-0.0978196	0.0217515	6.89e-06	20.2243	class.Bacilli.id.1673
794	rs2559847	-0.0989782	0.0219742	6.66e-06	20.2886	class.Bacilli.id.1673
795	rs11835118	-0.098162	0.0217519	6.4e-06	20.3654	class.Bacilli.id.1673
796	rs2952228	-0.0554635	0.0123267	6.81e-06	20.245	class.Bacilli.id.1673
797	rs11110283	-0.0997213	0.0221779	6.91e-06	20.2179	class.Bacilli.id.1673
798	rs78017832	-0.0998665	0.0221511	6.53e-06	20.3258	class.Bacilli.id.1673
799	rs9445784	-0.0998752	0.021711	4.22e-06	21.162	class.Bacilli.id.1673
800	rs12595929	0.0571949	0.0126668	6.32e-06	20.3883	class.Bacilli.id.1673
801	rs7689028	-0.0514434	0.0113717	6.07e-06	20.4648	class.Bacilli.id.1673
802	rs694949	-0.081146	0.0180042	6.57e-06	20.3135	class.Bacilli.id.1673
803	rs11249980	-0.0548886	0.0123427	8.71e-06	19.7762	class.Bacilli.id.1673
804	rs2975647	-0.0548227	0.012326	8.68e-06	19.7821	class.Bacilli.id.1673
805	rs12797734	0.0572158	0.0126793	6.41e-06	20.363	class.Bacilli.id.1673
806	rs2975655	-0.0545184	0.0123388	9.94e-06	19.5227	class.Bacilli.id.1673
807	rs4260895	-0.0541395	0.0122761	1.03e-05	19.4494	class.Bacilli.id.1673
808	rs2975649	-0.054526	0.0123291	9.75e-06	19.559	class.Bacilli.id.1673
809	rs11097541	-0.05116	0.0114757	8.27e-06	19.8747	class.Bacilli.id.1673
810	rs34989881	0.111056	0.0246039	6.37e-06	20.374	class.Bacilli.id.1673
811	rs111552159	0.128032	0.0286921	8.11e-06	19.9118	class.Bacilli.id.1673
812	rs13068444	0.0601035	0.0136407	1.05e-05	19.4144	class.Bacilli.id.1673
813	rs1595463	0.0476864	0.0108547	1.12e-05	19.2998	class.Bacilli.id.1673
814	rs74663707	0.0979154	0.0224074	1.24e-05	19.095	class.Bacilli.id.1673
815	rs17085746	-0.11492	0.0238517	1.45e-06	23.214	class.Bacteroidia.id.912
816	rs73510191	-0.115163	0.023692	1.17e-06	23.6277	class.Bacteroidia.id.912
817	rs56335733	-0.115348	0.0238509	1.32e-06	23.389	class.Bacteroidia.id.912
818	rs73510178	-0.114743	0.0238669	1.53e-06	23.1133	class.Bacteroidia.id.912
819	rs17026821	-0.0611119	0.0132275	3.84e-06	21.3449	class.Bacteroidia.id.912
820	rs13060907	-0.061103	0.0132766	4.18e-06	21.1812	class.Bacteroidia.id.912
821	rs60869989	-0.114238	0.0238522	1.67e-06	22.9383	class.Bacteroidia.id.912
822	rs7546249	-0.0567113	0.0118386	1.66e-06	22.9477	class.Bacteroidia.id.912
823	rs61070599	-0.114624	0.0238519	1.54e-06	23.0943	class.Bacteroidia.id.912
824	rs6777119	-0.0608305	0.0132278	4.25e-06	21.1479	class.Bacteroidia.id.912
825	rs6791217	-0.0609063	0.0132875	4.57e-06	21.0104	class.Bacteroidia.id.912
826	rs60722059	-0.114058	0.0238666	1.76e-06	22.8386	class.Bacteroidia.id.912
827	rs17026797	-0.061205	0.0132452	3.82e-06	21.353	class.Bacteroidia.id.912
828	rs74090626	-0.113222	0.0238651	2.09e-06	22.5078	class.Bacteroidia.id.912
829	rs73512626	-0.11403	0.0238334	1.71e-06	22.891	class.Bacteroidia.id.912
830	rs74090631	-0.113644	0.0238667	1.92e-06	22.6731	class.Bacteroidia.id.912
831	rs73510184	-0.113644	0.0238667	1.92e-06	22.6731	class.Bacteroidia.id.912
832	rs61289215	-0.113879	0.0238523	1.8e-06	22.7942	class.Bacteroidia.id.912
833	rs13097740	-0.0599764	0.0132487	5.98e-06	20.4935	class.Bacteroidia.id.912
834	rs1996068	-0.060492	0.0132286	4.81e-06	20.9106	class.Bacteroidia.id.912
835	rs35665203	-0.0607183	0.0133544	5.45e-06	20.6722	class.Bacteroidia.id.912
836	rs60814075	-0.113139	0.0238628	2.12e-06	22.4793	class.Bacteroidia.id.912
837	rs7337151	-0.113189	0.0238671	2.11e-06	22.4912	class.Bacteroidia.id.912
838	rs1888900	-0.114168	0.0236831	1.43e-06	23.2386	class.Bacteroidia.id.912
839	rs60475411	-0.0600292	0.0131959	5.39e-06	20.6941	class.Bacteroidia.id.912
840	rs60954548	-0.113388	0.0238335	1.96e-06	22.6338	class.Bacteroidia.id.912
841	rs1555070	-0.0557802	0.0118828	2.68e-06	22.0356	class.Bacteroidia.id.912
842	rs7320487	-0.112413	0.0238562	2.45e-06	22.2038	class.Bacteroidia.id.912
843	rs7319197	-0.112395	0.0238506	2.45e-06	22.2072	class.Bacteroidia.id.912
844	rs34986288	-0.0606085	0.0135291	7.47e-06	20.0692	class.Bacteroidia.id.912
845	rs1014718	-0.0562329	0.0119057	2.32e-06	22.3084	class.Bacteroidia.id.912
846	rs7491419	-0.112923	0.0238676	2.23e-06	22.3846	class.Bacteroidia.id.912
847	rs1325597	-0.055688	0.0118872	2.8e-06	21.9465	class.Bacteroidia.id.912
848	rs73846124	-0.0596357	0.0132986	7.31e-06	20.1095	class.Bacteroidia.id.912
849	rs17085756	-0.1128	0.023834	2.22e-06	22.3989	class.Bacteroidia.id.912
850	rs17085776	-0.112917	0.0238315	2.16e-06	22.4502	class.Bacteroidia.id.912
851	rs71322865	-0.0590834	0.0131758	7.32e-06	20.1084	class.Bacteroidia.id.912
852	rs74090642	-0.112818	0.0238527	2.25e-06	22.3709	class.Bacteroidia.id.912
853	rs75808613	-0.112297	0.0238657	2.53e-06	22.1406	class.Bacteroidia.id.912
854	rs78745799	-0.112297	0.0238657	2.53e-06	22.1406	class.Bacteroidia.id.912
855	rs1022523	-0.0559605	0.0118512	2.34e-06	22.2967	class.Bacteroidia.id.912
856	rs17085765	-0.112634	0.0238342	2.29e-06	22.3324	class.Bacteroidia.id.912
857	rs17085785	-0.112299	0.023832	2.45e-06	22.204	class.Bacteroidia.id.912
858	rs929878	-0.0548532	0.012153	6.37e-06	20.3723	class.Bacteroidia.id.912
859	rs2183908	-0.111449	0.023864	3.01e-06	21.8107	class.Bacteroidia.id.912
860	rs17085809	-0.11261	0.0238236	2.28e-06	22.3427	class.Bacteroidia.id.912
861	rs17085791	-0.111465	0.0238241	2.89e-06	21.89	class.Bacteroidia.id.912
862	rs17343978	-0.0552057	0.0120278	4.44e-06	21.0668	class.Bacteroidia.id.912
863	rs2875575	-0.11165	0.0237034	2.47e-06	22.1868	class.Bacteroidia.id.912
864	rs13291169	0.0689676	0.0148765	3.55e-06	21.4926	class.Bacteroidia.id.912
865	rs59082732	-0.112444	0.0238286	2.37e-06	22.2677	class.Bacteroidia.id.912
866	rs1888899	-0.112052	0.0236972	2.26e-06	22.3584	class.Bacteroidia.id.912
867	rs13291434	0.0694656	0.0149789	3.53e-06	21.5068	class.Bacteroidia.id.912
868	rs73510192	-0.111216	0.0241845	4.25e-06	21.1474	class.Bacteroidia.id.912
869	rs73975618	-0.188994	0.042803	1.01e-05	19.496	class.Bacteroidia.id.912
870	rs73510188	-0.110328	0.024185	5.07e-06	20.8102	class.Bacteroidia.id.912
871	rs73510190	-0.110328	0.024185	5.07e-06	20.8102	class.Bacteroidia.id.912
872	rs72706335	-0.22241	0.0493458	6.57e-06	20.3145	class.Bacteroidia.id.912
873	rs7157380	0.095928	0.0212848	6.58e-06	20.3119	class.Bacteroidia.id.912
874	rs12486971	-0.0595689	0.013617	1.22e-05	19.137	class.Bacteroidia.id.912
875	rs7857688	0.0635231	0.0140615	6.26e-06	20.408	class.Bacteroidia.id.912
876	rs11146701	0.0473596	0.010541	7.03e-06	20.1861	class.Bacteroidia.id.912
877	rs62531359	0.0655728	0.0149891	1.22e-05	19.1381	class.Bacteroidia.id.912
878	rs2418267	0.0607324	0.0135619	7.53e-06	20.0538	class.Bacteroidia.id.912
879	rs4146051	-0.107377	0.0245661	1.24e-05	19.1051	class.Bacteroidia.id.912
880	rs79585701	0.0646823	0.0149628	1.54e-05	18.6872	class.Bacteroidia.id.912
881	rs1505366	-0.107337	0.0241244	8.61e-06	19.7964	class.Bacteroidia.id.912
882	rs1365795	0.0896968	0.0203125	1.01e-05	19.4996	class.Bacteroidia.id.912
883	rs4916508	-0.0466729	0.0105312	9.34e-06	19.6413	class.Bacteroidia.id.912
884	rs62575403	0.140055	0.0311128	6.75e-06	20.2636	class.Bacteroidia.id.912
885	rs60610351	-0.120807	0.0236763	3.35e-07	26.035	class.Bacteroidia.id.912
886	rs55773148	-0.121514	0.0236759	2.86e-07	26.3413	class.Bacteroidia.id.912
887	rs55993203	-0.121514	0.0236759	2.86e-07	26.3413	class.Bacteroidia.id.912
888	rs7631304	-0.0645771	0.0132957	1.19e-06	23.5902	class.Bacteroidia.id.912
889	rs73512608	-0.121372	0.0236759	2.95e-07	26.2797	class.Bacteroidia.id.912
890	rs73846128	-0.0648523	0.013349	1.18e-06	23.6022	class.Bacteroidia.id.912
891	rs56358950	-0.121435	0.0236754	2.91e-07	26.3084	class.Bacteroidia.id.912
892	rs17085771	-0.119973	0.0236585	3.96e-07	25.7151	class.Bacteroidia.id.912
893	rs58269684	-0.121287	0.023676	3.01e-07	26.2429	class.Bacteroidia.id.912
894	rs74090639	-0.120556	0.0236759	3.54e-07	25.9278	class.Bacteroidia.id.912
895	rs11929346	-0.0638957	0.013282	1.5e-06	23.1429	class.Bacteroidia.id.912
896	rs35800684	-0.0637382	0.0132811	1.59e-06	23.0319	class.Bacteroidia.id.912
897	rs60614038	-0.119787	0.0236769	4.21e-07	25.5957	class.Bacteroidia.id.912
898	rs58298316	-0.119787	0.0236769	4.21e-07	25.5957	class.Bacteroidia.id.912
899	rs2210454	-0.118639	0.0236916	5.51e-07	25.0767	class.Bacteroidia.id.912
900	rs7611599	-0.0630787	0.0132932	2.08e-06	22.5169	class.Bacteroidia.id.912
901	rs2210451	-0.118839	0.02369	5.26e-07	25.1645	class.Bacteroidia.id.912
902	rs9788409	-0.11932	0.0236612	4.59e-07	25.4302	class.Bacteroidia.id.912
903	rs74937713	-0.0634567	0.0132218	1.59e-06	23.0342	class.Bacteroidia.id.912
904	rs2150960	-0.118669	0.0236877	5.45e-07	25.0973	class.Bacteroidia.id.912
905	rs112343530	-0.118146	0.0236907	6.13e-07	24.8703	class.Bacteroidia.id.912
906	rs73975615	-0.207018	0.0442633	2.91e-06	21.874	class.Bacteroidia.id.912
907	rs7629132	-0.0630402	0.0132216	1.86e-06	22.7337	class.Bacteroidia.id.912
908	rs74090627	-0.118323	0.0236902	5.9e-07	24.9462	class.Bacteroidia.id.912
909	rs11920519	-0.0626587	0.0132084	2.1e-06	22.504	class.Bacteroidia.id.912
910	rs56949730	-0.118229	0.0236879	6e-07	24.9112	class.Bacteroidia.id.912
911	rs112675712	-0.117391	0.0236911	7.23e-07	24.5527	class.Bacteroidia.id.912
912	rs80015632	-0.118132	0.0236903	6.15e-07	24.8655	class.Bacteroidia.id.912
913	rs7337863	-0.117353	0.0238718	8.83e-07	24.1666	class.Bacteroidia.id.912
914	rs12938514	-0.199979	0.0416024	1.53e-06	23.1064	class.Bacteroidia.id.912
915	rs12486528	-0.0636438	0.0134266	2.14e-06	22.4689	class.Bacteroidia.id.912
916	rs17085818	-0.118899	0.0236511	4.98e-07	25.273	class.Bacteroidia.id.912
917	rs2210452	-0.117498	0.0236841	7.01e-07	24.6121	class.Bacteroidia.id.912
918	rs73846120	-0.0626605	0.0133487	2.68e-06	22.0347	class.Bacteroidia.id.912
919	rs11916046	-0.0625893	0.0132364	2.26e-06	22.3594	class.Bacteroidia.id.912
920	rs17085798	-0.118275	0.0236569	5.75e-07	24.9958	class.Bacteroidia.id.912
921	rs111845179	0.102648	0.0213843	1.59e-06	23.0415	class.Bacteroidia.id.912
922	rs6794198	-0.062051	0.0132658	2.9e-06	21.879	class.Bacteroidia.id.912
923	rs36076607	-0.0619999	0.0131752	2.53e-06	22.1444	class.Bacteroidia.id.912
924	rs1996069	-0.0626866	0.0133226	2.54e-06	22.1398	class.Bacteroidia.id.912
925	rs71322866	-0.0627234	0.0133359	2.56e-06	22.1214	class.Bacteroidia.id.912
926	rs35532963	-0.0622119	0.0132181	2.52e-06	22.1516	class.Bacteroidia.id.912
927	rs34519192	-0.0620751	0.0132104	2.61e-06	22.0804	class.Bacteroidia.id.912
928	rs11871360	-0.202863	0.0441839	4.4e-06	21.0804	class.Bacteroidia.id.912
929	rs34922683	-0.0620014	0.0132478	2.87e-06	21.9035	class.Bacteroidia.id.912
930	rs907713	-0.0622488	0.0133367	3.05e-06	21.7853	class.Bacteroidia.id.912
931	rs2032750	-0.0508393	0.0106807	1.94e-06	22.6567	class.Bacteroidia.id.912
932	rs35176045	-0.0613849	0.0132914	3.87e-06	21.3295	class.Bacteroidia.id.912
933	rs11916939	-0.0618408	0.0132447	3.03e-06	21.8005	class.Bacteroidia.id.912
934	rs2346325	-0.0618016	0.013226	2.97e-06	21.8344	class.Bacteroidia.id.912
935	rs71322864	-0.0617146	0.0132674	3.29e-06	21.6375	class.Bacteroidia.id.912
936	rs1040016	-0.0617671	0.013226	3.01e-06	21.81	class.Bacteroidia.id.912
937	rs3946805	-0.0615398	0.0132259	3.27e-06	21.6503	class.Bacteroidia.id.912
938	rs2346324	-0.0615701	0.0132274	3.24e-06	21.6665	class.Bacteroidia.id.912
939	rs34046877	-0.0613616	0.0132473	3.62e-06	21.4556	class.Bacteroidia.id.912
940	rs2225529	-0.115376	0.0238694	1.34e-06	23.3642	class.Bacteroidia.id.912
941	rs4474577	-0.118225	0.0244029	1.27e-06	23.4714	class.Bacteroidia.id.912
942	rs60660711	-0.115082	0.0238156	1.35e-06	23.3503	class.Bacteroidia.id.912
943	rs12496485	-0.0618387	0.0133579	3.67e-06	21.431	class.Bacteroidia.id.912
944	rs7338117	-0.114955	0.0238571	1.45e-06	23.2179	class.Bacteroidia.id.912
945	rs13100590	-0.0611969	0.0132275	3.72e-06	21.4044	class.Bacteroidia.id.912
946	rs17085738	-0.11492	0.0238517	1.45e-06	23.214	class.Bacteroidia.id.912
947	rs6087811	-0.0978177	0.0198522	8.34e-07	24.2783	class.Betaproteobacteria.id.2867
948	rs4033856	0.0832423	0.0167237	6.44e-07	24.7756	class.Betaproteobacteria.id.2867
949	rs2367850	0.064006	0.0130374	9.14e-07	24.1022	class.Betaproteobacteria.id.2867
950	rs12467854	0.0641363	0.0131766	1.13e-06	23.6918	class.Betaproteobacteria.id.2867
951	rs62191117	0.0641044	0.0132271	1.26e-06	23.488	class.Betaproteobacteria.id.2867
952	rs1859743	-0.0514427	0.0109683	2.73e-06	21.9974	class.Betaproteobacteria.id.2867
953	rs4511740	0.0613974	0.0128084	1.64e-06	22.9779	class.Betaproteobacteria.id.2867
954	rs78428620	-0.0982048	0.020312	1.33e-06	23.3755	class.Betaproteobacteria.id.2867
955	rs11679161	0.0619173	0.0131536	2.51e-06	22.1583	class.Betaproteobacteria.id.2867
956	rs11683769	0.0618951	0.0131617	2.57e-06	22.1153	class.Betaproteobacteria.id.2867
957	rs62395635	0.109741	0.0236	3.32e-06	21.6228	class.Betaproteobacteria.id.2867
958	rs2613606	-0.0513106	0.0109091	2.56e-06	22.1226	class.Betaproteobacteria.id.2867
959	rs10047202	0.0518392	0.0110404	2.66e-06	22.047	class.Betaproteobacteria.id.2867
960	rs1928341	0.0525581	0.0110408	1.93e-06	22.661	class.Betaproteobacteria.id.2867
961	rs36119524	0.0610247	0.0133412	4.78e-06	20.9231	class.Betaproteobacteria.id.2867
962	rs72747231	-0.137281	0.0290338	2.26e-06	22.3569	class.Betaproteobacteria.id.2867
963	rs4591362	0.061302	0.0134714	5.35e-06	20.7073	class.Betaproteobacteria.id.2867
964	rs10788864	0.0521503	0.0110469	2.35e-06	22.286	class.Betaproteobacteria.id.2867
965	rs4507125	0.0599433	0.0132061	5.65e-06	20.6031	class.Betaproteobacteria.id.2867
966	rs11128180	0.0592944	0.0128769	4.13e-06	21.2033	class.Betaproteobacteria.id.2867
967	rs2321387	-0.0494596	0.0109424	6.18e-06	20.4304	class.Betaproteobacteria.id.2867
968	rs62191106	0.0603601	0.0134512	7.21e-06	20.1362	class.Betaproteobacteria.id.2867
969	rs2528680	-0.0501348	0.0109108	4.33e-06	21.1138	class.Betaproteobacteria.id.2867
970	rs1122678	-0.0501479	0.0109106	4.3e-06	21.1255	class.Betaproteobacteria.id.2867
971	rs12477314	0.0604962	0.0134724	7.11e-06	20.1635	class.Betaproteobacteria.id.2867
972	rs7638039	0.0576945	0.0126539	5.13e-06	20.7884	class.Betaproteobacteria.id.2867
973	rs2094636	0.0514164	0.0110439	3.23e-06	21.6747	class.Betaproteobacteria.id.2867
974	rs1410861	0.0514497	0.0110397	3.16e-06	21.7196	class.Betaproteobacteria.id.2867
975	rs2528678	-0.0497801	0.010938	5.34e-06	20.7125	class.Betaproteobacteria.id.2867
976	rs62191107	0.0603683	0.0134517	7.2e-06	20.1403	class.Betaproteobacteria.id.2867
977	rs2528681	-0.0497085	0.0109101	5.21e-06	20.7589	class.Betaproteobacteria.id.2867
978	rs1544475	-0.0500048	0.0109379	4.84e-06	20.9005	class.Betaproteobacteria.id.2867
979	rs6686895	0.0512075	0.0110399	3.51e-06	21.5147	class.Betaproteobacteria.id.2867
980	rs2040996	-0.0497931	0.0109111	5.03e-06	20.8259	class.Betaproteobacteria.id.2867
981	rs976935	-0.0495407	0.0109119	5.62e-06	20.6121	class.Betaproteobacteria.id.2867
982	rs34177861	0.0595245	0.0134488	9.6e-06	19.5894	class.Betaproteobacteria.id.2867
983	rs9537878	-0.0487875	0.0109559	8.47e-06	19.8298	class.Betaproteobacteria.id.2867
984	rs12867878	-0.0502335	0.0112245	7.63e-06	20.0289	class.Betaproteobacteria.id.2867
985	rs1511453	0.0923492	0.0199158	3.54e-06	21.5016	class.Betaproteobacteria.id.2867
986	rs8119189	-0.0929621	0.0202673	4.5e-06	21.0386	class.Betaproteobacteria.id.2867
987	rs4521068	0.0589015	0.0133096	9.62e-06	19.585	class.Betaproteobacteria.id.2867
988	rs56104821	0.0570883	0.0128104	8.33e-06	19.8596	class.Betaproteobacteria.id.2867
989	rs2528688	-0.0488152	0.010922	7.84e-06	19.9758	class.Betaproteobacteria.id.2867
990	rs9964679	0.052911	0.0114866	4.1e-06	21.2183	class.Betaproteobacteria.id.2867
991	rs56386628	-0.0622252	0.0135688	4.52e-06	21.0306	class.Betaproteobacteria.id.2867
992	rs11124193	0.0592807	0.0134501	1.05e-05	19.4256	class.Betaproteobacteria.id.2867
993	rs6087810	-0.0928907	0.0203241	4.87e-06	20.8892	class.Betaproteobacteria.id.2867
994	rs7326330	-0.0485805	0.0109559	9.24e-06	19.6618	class.Betaproteobacteria.id.2867
995	rs1419746	-0.0488297	0.0109122	7.65e-06	20.0237	class.Betaproteobacteria.id.2867
996	rs7324740	-0.049731	0.011275	1.03e-05	19.4544	class.Betaproteobacteria.id.2867
997	rs2528679	-0.0488479	0.0109343	7.92e-06	19.9576	class.Betaproteobacteria.id.2867
998	rs76625259	-0.0908598	0.0200334	5.75e-06	20.5699	class.Betaproteobacteria.id.2867
999	rs7988877	-0.0495476	0.0111771	9.29e-06	19.6512	class.Betaproteobacteria.id.2867
1000	rs2906622	-0.0487181	0.0109096	7.98e-06	19.9419	class.Betaproteobacteria.id.2867
1001	rs1926544	-0.0482805	0.0109564	1.05e-05	19.4182	class.Betaproteobacteria.id.2867
1002	rs34203874	0.0898478	0.0199169	6.45e-06	20.3503	class.Betaproteobacteria.id.2867
1003	rs1581853	-0.0493393	0.0111777	1.01e-05	19.4843	class.Betaproteobacteria.id.2867
1004	rs9520346	0.142414	0.0332587	1.85e-05	18.3356	class.Betaproteobacteria.id.2867
1005	rs2528684	-0.0483276	0.0109124	9.48e-06	19.6131	class.Betaproteobacteria.id.2867
1006	rs2613608	-0.0483307	0.0109194	9.59e-06	19.5908	class.Betaproteobacteria.id.2867
1007	rs320161	0.0572286	0.01262	5.77e-06	20.5641	class.Betaproteobacteria.id.2867
1008	rs4585927	0.0492606	0.0110292	7.96e-06	19.9484	class.Betaproteobacteria.id.2867
1009	rs320179	0.0567331	0.0125698	6.38e-06	20.3712	class.Betaproteobacteria.id.2867
1010	rs13385989	0.0600028	0.0135487	9.48e-06	19.6131	class.Betaproteobacteria.id.2867
1011	rs9553336	0.0892771	0.0204167	1.23e-05	19.1208	class.Betaproteobacteria.id.2867
1012	rs75242906	-0.121083	0.028075	1.61e-05	18.6007	class.Betaproteobacteria.id.2867
1013	rs2273429	-0.0724037	0.0153105	2.26e-06	22.3637	class.Clostridia.id.1859
1014	rs6815608	0.103803	0.0210883	8.55e-07	24.2292	class.Clostridia.id.1859
1015	rs112334273	0.0641008	0.0127404	4.87e-07	25.3141	class.Clostridia.id.1859
1016	rs6814436	0.0739995	0.0150815	9.27e-07	24.0751	class.Clostridia.id.1859
1017	rs72915163	-0.0581025	0.0120557	1.44e-06	23.2275	class.Clostridia.id.1859
1018	rs6508055	-0.0590208	0.0125288	2.47e-06	22.1917	class.Clostridia.id.1859
1019	rs10774377	0.052659	0.0113858	3.75e-06	21.3902	class.Clostridia.id.1859
1020	rs4764517	0.0521858	0.0113984	4.69e-06	20.9613	class.Clostridia.id.1859
1021	rs11844758	-0.071335	0.0153073	3.16e-06	21.7175	class.Clostridia.id.1859
1022	rs11846847	-0.0716049	0.0153192	2.95e-06	21.8481	class.Clostridia.id.1859
1023	rs4690986	0.0713466	0.0150159	2.02e-06	22.576	class.Clostridia.id.1859
1024	rs10774378	0.0518302	0.0113879	5.33e-06	20.7146	class.Clostridia.id.1859
1025	rs13179700	0.0511937	0.0109569	2.98e-06	21.8303	class.Clostridia.id.1859
1026	rs7964593	0.0512393	0.0113973	6.93e-06	20.2116	class.Clostridia.id.1859
1027	rs11167476	0.0499351	0.0110236	5.9e-06	20.5193	class.Clostridia.id.1859
1028	rs6934062	0.0524406	0.0116115	6.29e-06	20.3965	class.Clostridia.id.1859
1029	rs9986136	0.0503184	0.0110346	5.11e-06	20.7941	class.Clostridia.id.1859
1030	rs1842454	-0.0547202	0.0127338	1.73e-05	18.4662	class.Clostridia.id.1859
1031	rs7731599	0.0499509	0.0110343	5.99e-06	20.4924	class.Clostridia.id.1859
1032	rs10209007	0.0794173	0.0182427	1.34e-05	18.9518	class.Clostridia.id.1859
1033	rs3792064	0.0795651	0.0182521	1.31e-05	19.0029	class.Clostridia.id.1859
1034	rs76767978	0.0698882	0.0156319	7.79e-06	19.9888	class.Clostridia.id.1859
1035	rs13105690	-0.0529097	0.011818	7.57e-06	20.044	class.Clostridia.id.1859
1036	rs76860606	0.0947036	0.0225117	2.59e-05	17.6977	class.Clostridia.id.1859
1037	rs72738886	0.086617	0.0190393	5.38e-06	20.6969	class.Clostridia.id.1859
1038	rs7269302	-0.0963981	0.0212007	5.44e-06	20.6746	class.Clostridia.id.1859
1039	rs6126494	-0.0969353	0.0211699	4.67e-06	20.9665	class.Clostridia.id.1859
1040	rs6797343	0.0592279	0.0134556	1.07e-05	19.3751	class.Clostridia.id.1859
1041	rs6536525	0.0661829	0.0148538	8.36e-06	19.8527	class.Clostridia.id.1859
1042	rs7667168	0.0655264	0.0149007	1.09e-05	19.3383	class.Clostridia.id.1859
1043	rs11082866	-0.0514178	0.0115577	8.64e-06	19.7917	class.Clostridia.id.1859
1044	rs6536526	0.0656765	0.0148558	9.83e-06	19.5446	class.Clostridia.id.1859
1045	rs10517722	0.0654083	0.014838	1.04e-05	19.4319	class.Clostridia.id.1859
1046	rs7687278	0.0653759	0.0148358	1.05e-05	19.4184	class.Clostridia.id.1859
1047	rs13421739	0.0888472	0.0179655	7.6e-07	24.4574	class.Clostridia.id.1859
1048	rs7078773	0.076006	0.0155861	1.08e-06	23.7805	class.Coriobacteriia.id.809
1049	rs719099	0.0778402	0.0155815	5.86e-07	24.9568	class.Coriobacteriia.id.809
1050	rs2458655	0.0779399	0.0157587	7.58e-07	24.4612	class.Coriobacteriia.id.809
1051	rs45480394	-0.0504262	0.0113307	8.57e-06	19.8061	class.Coriobacteriia.id.809
1052	rs240104	-0.0603429	0.0126849	1.96e-06	22.6296	class.Coriobacteriia.id.809
1053	rs56374305	0.100061	0.0206279	1.23e-06	23.5297	class.Coriobacteriia.id.809
1054	rs11250875	0.06075	0.0130939	3.49e-06	21.5256	class.Coriobacteriia.id.809
1055	rs10995776	0.0817133	0.0174599	2.87e-06	21.9028	class.Coriobacteriia.id.809
1056	rs34739816	0.0965017	0.0207666	3.37e-06	21.5943	class.Coriobacteriia.id.809
1057	rs76779974	0.0774888	0.0171877	6.53e-06	20.3256	class.Coriobacteriia.id.809
1058	rs80046645	0.25584	0.0561995	5.31e-06	20.7239	class.Coriobacteriia.id.809
1059	rs1816223	-0.0586265	0.0129006	5.51e-06	20.6523	class.Coriobacteriia.id.809
1060	rs7898585	0.0731501	0.0164186	8.38e-06	19.85	class.Coriobacteriia.id.809
1061	rs67561917	-0.0714367	0.0154113	3.56e-06	21.4863	class.Coriobacteriia.id.809
1062	rs7977399	-0.0578302	0.0129126	7.51e-06	20.0579	class.Coriobacteriia.id.809
1063	rs7912120	0.0723713	0.0164094	1.03e-05	19.4513	class.Coriobacteriia.id.809
1064	rs3025411	0.0926543	0.0209468	9.72e-06	19.5657	class.Coriobacteriia.id.809
1065	rs11656361	0.0773006	0.017553	1.06e-05	19.3939	class.Coriobacteriia.id.809
1066	rs7303392	-0.0572152	0.0128679	8.73e-06	19.7699	class.Coriobacteriia.id.809
1067	rs1397793	-0.0498855	0.0112446	9.15e-06	19.6815	class.Coriobacteriia.id.809
1068	rs1834859	-0.0572546	0.0130322	1.12e-05	19.3013	class.Coriobacteriia.id.809
1069	rs7896306	0.0716879	0.0164208	1.27e-05	19.0591	class.Coriobacteriia.id.809
1070	rs11073596	0.0510212	0.0114339	8.11e-06	19.9118	class.Coriobacteriia.id.809
1071	rs2442778	-0.116408	0.0258545	6.72e-06	20.2719	class.Coriobacteriia.id.809
1072	rs7540303	0.0483227	0.0109062	9.39e-06	19.6317	class.Coriobacteriia.id.809
1073	rs62448869	-0.0486059	0.0108982	8.2e-06	19.8914	class.Coriobacteriia.id.809
1074	rs13307134	0.0565686	0.0126265	7.46e-06	20.0718	class.Coriobacteriia.id.809
1075	rs4880783	0.056503	0.0125055	6.24e-06	20.4144	class.Coriobacteriia.id.809
1076	rs12974142	0.0789796	0.0177205	8.31e-06	19.8646	class.Coriobacteriia.id.809
1077	rs8010111	-0.103377	0.0229286	6.52e-06	20.3278	class.Coriobacteriia.id.809
1078	rs60426889	-0.0504218	0.0113799	9.39e-06	19.6317	class.Coriobacteriia.id.809
1079	rs62448870	-0.0481038	0.0108949	1.01e-05	19.4946	class.Coriobacteriia.id.809
1080	rs6058181	0.0825716	0.0165958	6.51e-07	24.755	class.Deltaproteobacteria.id.3087
1081	rs2838334	0.0561722	0.0124124	6.03e-06	20.4801	class.Deltaproteobacteria.id.3087
1082	rs6060239	0.0820617	0.0166358	8.1e-07	24.3328	class.Deltaproteobacteria.id.3087
1083	rs6060238	0.0815633	0.0165875	8.78e-07	24.1785	class.Deltaproteobacteria.id.3087
1084	rs6060237	0.0815426	0.0165875	8.84e-07	24.1662	class.Deltaproteobacteria.id.3087
1085	rs6060240	0.0807882	0.0167637	1.44e-06	23.2249	class.Deltaproteobacteria.id.3087
1086	rs4506934	-0.0936514	0.02012	3.25e-06	21.6656	class.Deltaproteobacteria.id.3087
1087	rs17791387	-0.0735881	0.0154246	1.83e-06	22.7607	class.Deltaproteobacteria.id.3087
1088	rs55640204	-0.0922603	0.0200787	4.33e-06	21.1135	class.Deltaproteobacteria.id.3087
1089	rs9928243	-0.0538457	0.0117718	4.78e-06	20.9227	class.Deltaproteobacteria.id.3087
1090	rs11599763	-0.0544219	0.0117397	3.56e-06	21.49	class.Deltaproteobacteria.id.3087
1091	rs62020470	-0.0585411	0.0129358	6.03e-06	20.4801	class.Deltaproteobacteria.id.3087
1092	rs112381107	0.206594	0.0456908	6.14e-06	20.4446	class.Deltaproteobacteria.id.3087
1093	rs17084793	-0.0710762	0.015953	8.38e-06	19.8501	class.Deltaproteobacteria.id.3087
1094	rs72821212	-0.0907349	0.020221	7.22e-06	20.1346	class.Deltaproteobacteria.id.3087
1095	rs2692012	0.110335	0.0253336	1.33e-05	18.9685	class.Deltaproteobacteria.id.3087
1096	rs1035691	-0.055176	0.0121602	5.69e-06	20.5883	class.Deltaproteobacteria.id.3087
1097	rs7164160	-0.058325	0.0129358	6.52e-06	20.3294	class.Deltaproteobacteria.id.3087
1098	rs7199026	-0.0524191	0.0117478	8.12e-06	19.9098	class.Deltaproteobacteria.id.3087
1099	rs16851319	-0.0705516	0.0150849	2.91e-06	21.8739	class.Deltaproteobacteria.id.3087
1100	rs7936267	-0.0560975	0.0123206	5.29e-06	20.731	class.Deltaproteobacteria.id.3087
1101	rs7163129	-0.0574903	0.012936	8.82e-06	19.7511	class.Deltaproteobacteria.id.3087
1102	rs7162535	-0.0573164	0.0129359	9.39e-06	19.6321	class.Deltaproteobacteria.id.3087
1103	rs3935584	-0.0523485	0.011566	6.01e-06	20.4851	class.Deltaproteobacteria.id.3087
1104	rs17791393	-0.0672584	0.0152334	1.01e-05	19.494	class.Deltaproteobacteria.id.3087
1105	rs4321143	-0.0567282	0.0129363	1.16e-05	19.2299	class.Deltaproteobacteria.id.3087
1106	rs55744759	-0.0779693	0.0170738	4.96e-06	20.8538	class.Deltaproteobacteria.id.3087
1107	rs72647048	-0.0778165	0.0170738	5.17e-06	20.7721	class.Deltaproteobacteria.id.3087
1108	rs12546457	-0.0769506	0.017197	7.65e-06	20.0226	class.Deltaproteobacteria.id.3087
1109	rs2873556	-0.0767079	0.0170274	6.64e-06	20.2947	class.Deltaproteobacteria.id.3087
1110	rs72647049	-0.0760741	0.0169575	7.25e-06	20.1257	class.Deltaproteobacteria.id.3087
1111	rs35912151	-0.0766652	0.017075	7.13e-06	20.1592	class.Deltaproteobacteria.id.3087
1112	rs17530232	0.10305	0.0224648	4.49e-06	21.0423	class.Erysipelotrichia.id.2147
1113	rs11990200	0.0666105	0.0128883	2.36e-07	26.7111	class.Erysipelotrichia.id.2147
1114	rs11990327	0.0665763	0.0128411	2.16e-07	26.8803	class.Erysipelotrichia.id.2147
1115	rs62504402	0.0655608	0.01282	3.16e-07	26.1523	class.Erysipelotrichia.id.2147
1116	rs62504370	0.0634828	0.01265	5.21e-07	25.1846	class.Erysipelotrichia.id.2147
1117	rs7234058	-0.0945759	0.0194091	1.1e-06	23.7438	class.Erysipelotrichia.id.2147
1118	rs79996147	-0.0942694	0.0194062	1.19e-06	23.5972	class.Erysipelotrichia.id.2147
1119	rs2300774	0.0524152	0.0106784	9.18e-07	24.0937	class.Erysipelotrichia.id.2147
1120	rs79329601	-0.0929742	0.0194034	1.65e-06	22.9599	class.Erysipelotrichia.id.2147
1121	rs2300775	0.052225	0.0106784	1e-06	23.9189	class.Erysipelotrichia.id.2147
1122	rs76420385	-0.0928607	0.0193876	1.67e-06	22.9411	class.Erysipelotrichia.id.2147
1123	rs9858727	0.0520193	0.0106791	1.11e-06	23.7281	class.Erysipelotrichia.id.2147
1124	rs78782849	-0.0924946	0.0194004	1.86e-06	22.7306	class.Erysipelotrichia.id.2147
1125	rs2284889	0.0512135	0.0106776	1.62e-06	23.0051	class.Erysipelotrichia.id.2147
1126	rs2300777	0.0518613	0.0106774	1.19e-06	23.5917	class.Erysipelotrichia.id.2147
1127	rs2300780	0.0520025	0.0106771	1.11e-06	23.7217	class.Erysipelotrichia.id.2147
1128	rs2300778	0.051538	0.0106776	1.39e-06	23.2976	class.Erysipelotrichia.id.2147
1129	rs35161940	-0.0806041	0.0167641	1.52e-06	23.1182	class.Erysipelotrichia.id.2147
1130	rs2284890	0.0512958	0.010678	1.56e-06	23.0771	class.Erysipelotrichia.id.2147
1131	rs2239641	0.051182	0.0106771	1.64e-06	22.9786	class.Erysipelotrichia.id.2147
1132	rs9852239	0.050937	0.0106789	1.84e-06	22.7519	class.Erysipelotrichia.id.2147
1133	rs10781552	-0.0552212	0.0116074	1.96e-06	22.6329	class.Erysipelotrichia.id.2147
1134	rs2239640	0.0509655	0.0106776	1.81e-06	22.7828	class.Erysipelotrichia.id.2147
1135	rs9846149	0.0508689	0.0106778	1.9e-06	22.6957	class.Erysipelotrichia.id.2147
1136	rs9863872	0.0508821	0.0106775	1.88e-06	22.7088	class.Erysipelotrichia.id.2147
1137	rs9867473	0.0500323	0.0107046	2.96e-06	21.8454	class.Erysipelotrichia.id.2147
1138	rs9859401	0.050037	0.0106791	2.79e-06	21.954	class.Erysipelotrichia.id.2147
1139	rs7095708	-0.0532727	0.011471	3.42e-06	21.5677	class.Erysipelotrichia.id.2147
1140	rs2300773	0.0499672	0.0106795	2.89e-06	21.8911	class.Erysipelotrichia.id.2147
1141	rs13072608	0.0497916	0.0106787	3.12e-06	21.7407	class.Erysipelotrichia.id.2147
1142	rs3761717	0.0496186	0.0106791	3.38e-06	21.5884	class.Erysipelotrichia.id.2147
1143	rs8003149	0.0538798	0.0116888	4.04e-06	21.2477	class.Erysipelotrichia.id.2147
1144	rs11718657	0.0495351	0.0106798	3.51e-06	21.5128	class.Erysipelotrichia.id.2147
1145	rs11185506	0.0495351	0.0106798	3.51e-06	21.5128	class.Erysipelotrichia.id.2147
1146	rs4617508	-0.0532474	0.0114727	3.46e-06	21.541	class.Erysipelotrichia.id.2147
1147	rs55764236	-0.0539305	0.0116046	3.36e-06	21.5976	class.Erysipelotrichia.id.2147
1148	rs7911287	-0.0532216	0.0114716	3.49e-06	21.5243	class.Erysipelotrichia.id.2147
1149	rs9877119	0.049323	0.0106791	3.86e-06	21.3319	class.Erysipelotrichia.id.2147
1150	rs9859260	0.0494075	0.0106791	3.72e-06	21.4051	class.Erysipelotrichia.id.2147
1151	rs12357537	-0.0537753	0.0116057	3.59e-06	21.4696	class.Erysipelotrichia.id.2147
1152	rs62504403	0.0681159	0.0127883	1e-07	28.3706	class.Erysipelotrichia.id.2147
1153	rs921306	0.0493866	0.0109127	6.02e-06	20.4812	class.Erysipelotrichia.id.2147
1154	rs4078432	-0.0608929	0.0133764	5.31e-06	20.7232	class.Erysipelotrichia.id.2147
1155	rs3804140	0.0488296	0.0106791	4.82e-06	20.9072	class.Erysipelotrichia.id.2147
1156	rs9990392	0.0485656	0.0106882	5.52e-06	20.6468	class.Erysipelotrichia.id.2147
1157	rs3804139	0.0486429	0.0106791	5.24e-06	20.7477	class.Erysipelotrichia.id.2147
1158	rs1074800	0.0492438	0.010887	6.09e-06	20.459	class.Erysipelotrichia.id.2147
1159	rs56970041	0.0724144	0.0164471	1.07e-05	19.3854	class.Erysipelotrichia.id.2147
1160	rs11146160	-0.0520776	0.011471	5.63e-06	20.6109	class.Erysipelotrichia.id.2147
1161	rs34221479	0.0486579	0.0107011	5.44e-06	20.6752	class.Erysipelotrichia.id.2147
1162	rs12258727	-0.0519876	0.011477	5.91e-06	20.5183	class.Erysipelotrichia.id.2147
1163	rs8096144	-0.0856058	0.0191756	8.03e-06	19.9301	class.Erysipelotrichia.id.2147
1164	rs7826267	-0.0839071	0.0199131	2.51e-05	17.755	class.Erysipelotrichia.id.2147
1165	rs9852883	0.047734	0.0105644	6.23e-06	20.4157	class.Erysipelotrichia.id.2147
1166	rs7906464	-0.0531513	0.011893	7.85e-06	19.973	class.Erysipelotrichia.id.2147
1167	rs41300431	0.0478842	0.0106789	7.33e-06	20.1062	class.Erysipelotrichia.id.2147
1168	rs35587059	0.0479071	0.010682	7.3e-06	20.1137	class.Erysipelotrichia.id.2147
1169	rs28703642	0.0525302	0.0117964	8.46e-06	19.8299	class.Erysipelotrichia.id.2147
1170	rs7100916	-0.0527558	0.0118798	8.96e-06	19.7208	class.Erysipelotrichia.id.2147
1171	rs10144017	0.0687138	0.016077	1.92e-05	18.2673	class.Erysipelotrichia.id.2147
1172	rs61865709	-0.052664	0.0118775	9.25e-06	19.6596	class.Erysipelotrichia.id.2147
1173	rs1884466	-0.0475363	0.0106939	8.78e-06	19.7598	class.Erysipelotrichia.id.2147
1174	rs290833	-0.0497374	0.0111376	7.98e-06	19.9425	class.Erysipelotrichia.id.2147
1175	rs10134361	0.0709624	0.0164356	1.58e-05	18.6418	class.Erysipelotrichia.id.2147
1176	rs12938302	-0.0751558	0.0167557	7.28e-06	20.1188	class.Erysipelotrichia.id.2147
1177	rs2638904	0.0472153	0.0106777	9.79e-06	19.5529	class.Erysipelotrichia.id.2147
1178	rs11899748	0.0739739	0.0146407	4.36e-07	25.5291	class.Gammaproteobacteria.id.3303
1179	rs6706173	0.074251	0.0146392	3.94e-07	25.7257	class.Gammaproteobacteria.id.3303
1180	rs6432975	0.0741065	0.0146194	4e-07	25.6954	class.Gammaproteobacteria.id.3303
1181	rs11181912	-0.0579153	0.0118796	1.09e-06	23.7673	class.Gammaproteobacteria.id.3303
1182	rs56730065	0.0732746	0.0146525	5.71e-07	25.0082	class.Gammaproteobacteria.id.3303
1183	rs7572454	0.0720097	0.0143428	5.15e-07	25.2067	class.Gammaproteobacteria.id.3303
1184	rs6432974	0.0727146	0.014678	7.27e-07	24.542	class.Gammaproteobacteria.id.3303
1185	rs12105903	0.0697609	0.0144709	1.43e-06	23.24	class.Gammaproteobacteria.id.3303
1186	rs67269716	0.0694278	0.0144271	1.49e-06	23.1584	class.Gammaproteobacteria.id.3303
1187	rs7580360	0.0696319	0.0145005	1.57e-06	23.0597	class.Gammaproteobacteria.id.3303
1188	rs17092798	-0.0637506	0.0135428	2.51e-06	22.1591	class.Gammaproteobacteria.id.3303
1189	rs7586785	0.0692071	0.0144434	1.65e-06	22.9596	class.Gammaproteobacteria.id.3303
1190	rs9967718	0.0689565	0.0144483	1.82e-06	22.7782	class.Gammaproteobacteria.id.3303
1191	rs7606905	0.068128	0.014518	2.7e-06	22.0209	class.Gammaproteobacteria.id.3303
1192	rs59250079	0.0700235	0.0147462	2.05e-06	22.5489	class.Gammaproteobacteria.id.3303
1193	rs61084716	0.0694731	0.0147553	2.5e-06	22.1684	class.Gammaproteobacteria.id.3303
1194	rs7607028	0.0679514	0.0145126	2.84e-06	21.9232	class.Gammaproteobacteria.id.3303
1195	rs67074513	0.0628209	0.0133341	2.46e-06	22.1963	class.Gammaproteobacteria.id.3303
1196	rs10497315	0.0666953	0.0144252	3.77e-06	21.377	class.Gammaproteobacteria.id.3303
1197	rs12619579	0.0667303	0.0144653	3.97e-06	21.281	class.Gammaproteobacteria.id.3303
1198	rs79795896	-0.15921	0.0351373	5.87e-06	20.5307	class.Gammaproteobacteria.id.3303
1199	rs1429930	0.0686472	0.0147852	3.43e-06	21.5571	class.Gammaproteobacteria.id.3303
1200	rs1849782	-0.0628788	0.0135389	3.41e-06	21.5697	class.Gammaproteobacteria.id.3303
1201	rs1346722	0.0612133	0.0133163	4.29e-06	21.1311	class.Gammaproteobacteria.id.3303
1202	rs61926436	-0.0623354	0.0135426	4.17e-06	21.1868	class.Gammaproteobacteria.id.3303
1203	rs7569147	0.0646279	0.0139827	3.8e-06	21.3628	class.Gammaproteobacteria.id.3303
1204	rs998899	0.0603989	0.0133188	5.76e-06	20.5649	class.Gammaproteobacteria.id.3303
1205	rs6984998	-0.0558111	0.0121384	4.27e-06	21.1407	class.Gammaproteobacteria.id.3303
1206	rs7589167	0.0669375	0.0147801	5.93e-06	20.511	class.Gammaproteobacteria.id.3303
1207	rs10467189	-0.0618966	0.0135272	4.75e-06	20.937	class.Gammaproteobacteria.id.3303
1208	rs2234691	0.0762905	0.0171962	9.14e-06	19.6823	class.Gammaproteobacteria.id.3303
1209	rs6469506	0.0541424	0.0116333	3.25e-06	21.6605	class.Gammaproteobacteria.id.3303
1210	rs4421375	0.0541083	0.0116734	3.57e-06	21.4849	class.Gammaproteobacteria.id.3303
1211	rs12545601	0.0539244	0.0116243	3.5e-06	21.5199	class.Gammaproteobacteria.id.3303
1212	rs1399856	0.0539136	0.0116717	3.85e-06	21.3369	class.Gammaproteobacteria.id.3303
1213	rs12404135	-0.0788843	0.0172415	4.76e-06	20.9329	class.Gammaproteobacteria.id.3303
1214	rs12089016	-0.0787515	0.0172413	4.93e-06	20.863	class.Gammaproteobacteria.id.3303
1215	rs12827899	-0.0606593	0.0135364	7.42e-06	20.0812	class.Gammaproteobacteria.id.3303
1216	rs12692857	0.0651229	0.0147387	9.94e-06	19.5232	class.Gammaproteobacteria.id.3303
1217	rs7000905	0.0534152	0.01163	4.37e-06	21.0945	class.Gammaproteobacteria.id.3303
1218	rs10171261	0.0647554	0.0147374	1.11e-05	19.3068	class.Gammaproteobacteria.id.3303
1219	rs6720763	0.0612923	0.0139233	1.07e-05	19.3788	class.Gammaproteobacteria.id.3303
1220	rs6432976	0.0696408	0.0157604	9.93e-06	19.525	class.Gammaproteobacteria.id.3303
1221	rs4281140	0.0532901	0.0116715	4.97e-06	20.847	class.Gammaproteobacteria.id.3303
1222	rs13281859	0.0533629	0.0116723	4.84e-06	20.9011	class.Gammaproteobacteria.id.3303
1223	rs12675001	0.0532922	0.0116263	4.57e-06	21.0109	class.Gammaproteobacteria.id.3303
1224	rs9973122	0.0740614	0.0162596	5.24e-06	20.7473	class.Gammaproteobacteria.id.3303
1225	rs60188538	0.0631025	0.0143678	1.12e-05	19.2892	class.Gammaproteobacteria.id.3303
1226	rs13266408	0.052985	0.0116241	5.16e-06	20.7772	class.Gammaproteobacteria.id.3303
1227	rs10111899	-0.0548298	0.0120869	5.73e-06	20.578	class.Gammaproteobacteria.id.3303
1228	rs12679016	0.053034	0.0116261	5.08e-06	20.8085	class.Gammaproteobacteria.id.3303
1229	rs6994489	-0.0549407	0.0120963	5.57e-06	20.6293	class.Gammaproteobacteria.id.3303
1230	rs6469507	-0.0547984	0.012167	6.67e-06	20.2848	class.Gammaproteobacteria.id.3303
1231	rs2176115	-0.0546808	0.0120789	5.98e-06	20.4935	class.Gammaproteobacteria.id.3303
1232	rs13273646	0.0526113	0.0116296	6.07e-06	20.4657	class.Gammaproteobacteria.id.3303
1233	rs11775846	0.0528202	0.0116321	5.6e-06	20.6197	class.Gammaproteobacteria.id.3303
1234	rs16852925	0.0628075	0.014378	1.25e-05	19.082	class.Gammaproteobacteria.id.3303
1235	rs7017964	0.0525959	0.0116333	6.15e-06	20.4407	class.Gammaproteobacteria.id.3303
1236	rs4548204	-0.0542791	0.012077	6.98e-06	20.2	class.Gammaproteobacteria.id.3303
1237	rs12550281	0.0524629	0.0116621	6.84e-06	20.2372	class.Gammaproteobacteria.id.3303
1238	rs10110536	-0.0542644	0.0120851	7.12e-06	20.1617	class.Gammaproteobacteria.id.3303
1239	rs7818533	0.0524139	0.0116643	7e-06	20.192	class.Gammaproteobacteria.id.3303
1240	rs9494710	-0.0549673	0.0120924	5.48e-06	20.6625	class.Gammaproteobacteria.id.3303
1241	rs4876552	0.0524931	0.0116588	6.72e-06	20.2721	class.Gammaproteobacteria.id.3303
1242	rs1473985	-0.0540008	0.0120868	7.9e-06	19.9609	class.Gammaproteobacteria.id.3303
1243	rs2357360	0.0523984	0.0116736	7.17e-06	20.1476	class.Gammaproteobacteria.id.3303
1244	rs10095416	-0.054208	0.0121688	8.4e-06	19.8442	class.Gammaproteobacteria.id.3303
1245	rs13257428	0.0523941	0.0116687	7.12e-06	20.1613	class.Gammaproteobacteria.id.3303
1246	rs7003100	-0.0535227	0.0121303	1.02e-05	19.4685	class.Gammaproteobacteria.id.3303
1247	rs2090256	-0.0533105	0.012077	1.01e-05	19.4852	class.Gammaproteobacteria.id.3303
1248	rs4896254	-0.0538368	0.0120351	7.7e-06	20.0105	class.Gammaproteobacteria.id.3303
1249	rs75101789	0.0729012	0.0163003	7.73e-06	20.0023	class.Gammaproteobacteria.id.3303
1250	rs17114848	0.152377	0.0324332	2.62e-06	22.0729	class.Lentisphaeria.id.2250
1251	rs2825714	-0.13741	0.0289246	2.03e-06	22.5685	class.Lentisphaeria.id.2250
1252	rs77599476	0.230292	0.0480168	1.62e-06	23.0022	class.Lentisphaeria.id.2250
1253	rs11770843	0.109431	0.0234879	3.18e-06	21.7066	class.Lentisphaeria.id.2250
1254	rs112022900	0.218443	0.0461311	2.19e-06	22.4227	class.Lentisphaeria.id.2250
1255	rs72640280	0.220207	0.0486196	5.92e-06	20.5134	class.Lentisphaeria.id.2250
1256	rs62570196	-0.21635	0.0439866	8.72e-07	24.1922	class.Lentisphaeria.id.2250
1257	rs45621736	0.218265	0.0461308	2.23e-06	22.3866	class.Lentisphaeria.id.2250
1258	rs35004924	0.104148	0.0235649	9.89e-06	19.5331	class.Lentisphaeria.id.2250
1259	rs6951588	0.104331	0.0232142	6.98e-06	20.1986	class.Lentisphaeria.id.2250
1260	rs11764871	0.105796	0.0233464	5.85e-06	20.5352	class.Lentisphaeria.id.2250
1261	rs2731834	0.109438	0.023693	3.86e-06	21.3351	class.Lentisphaeria.id.2250
1262	rs1002941	0.105025	0.0233484	6.85e-06	20.2334	class.Lentisphaeria.id.2250
1263	rs62481809	0.103422	0.023286	8.94e-06	19.7261	class.Lentisphaeria.id.2250
1264	rs2031282	0.122369	0.0270329	5.99e-06	20.4905	class.Lentisphaeria.id.2250
1265	rs2546105	0.106187	0.023469	6.05e-06	20.4717	class.Lentisphaeria.id.2250
1266	rs1895249	0.104684	0.023471	8.19e-06	19.8929	class.Lentisphaeria.id.2250
1267	rs253710	0.103759	0.0234543	9.69e-06	19.5707	class.Lentisphaeria.id.2250
1268	rs73113483	-0.131217	0.0288713	5.5e-06	20.6561	class.Lentisphaeria.id.2250
1269	rs1363428	0.104261	0.0234016	8.38e-06	19.8496	class.Lentisphaeria.id.2250
1270	rs9830438	-0.158871	0.0292518	5.6e-08	29.4976	class.Melainabacteria.id.1589
1271	rs9864379	-0.159735	0.0292553	4.76e-08	29.8118	class.Melainabacteria.id.1589
1272	rs2005426	-0.157581	0.0293475	7.9e-08	28.8315	class.Melainabacteria.id.1589
1273	rs900188	-0.157035	0.0292529	7.95e-08	28.8173	class.Melainabacteria.id.1589
1274	rs6780959	-0.150386	0.0291397	2.46e-07	26.6347	class.Melainabacteria.id.1589
1275	rs9864035	-0.152598	0.0292421	1.8e-07	27.2322	class.Melainabacteria.id.1589
1276	rs6773199	-0.149007	0.0286017	1.89e-07	27.1412	class.Melainabacteria.id.1589
1277	rs13062781	-0.145579	0.0283554	2.84e-07	26.3587	class.Melainabacteria.id.1589
1278	rs6442436	-0.15137	0.0291354	2.04e-07	26.9923	class.Melainabacteria.id.1589
1279	rs12493406	-0.15402	0.0291985	1.33e-07	27.825	class.Melainabacteria.id.1589
1280	rs9883109	-0.151116	0.0291676	2.21e-07	26.8423	class.Melainabacteria.id.1589
1281	rs17039205	-0.148095	0.0291407	3.73e-07	25.8273	class.Melainabacteria.id.1589
1282	rs9863760	-0.148628	0.0284535	1.76e-07	27.2855	class.Melainabacteria.id.1589
1283	rs13072729	-0.150581	0.0291628	2.42e-07	26.6613	class.Melainabacteria.id.1589
1284	rs12486770	-0.152776	0.0292036	1.68e-07	27.3677	class.Melainabacteria.id.1589
1285	rs11150282	0.0989488	0.0196972	5.07e-07	25.2356	class.Melainabacteria.id.1589
1286	rs62231951	-0.152394	0.0292	1.8e-07	27.2377	class.Melainabacteria.id.1589
1287	rs10510427	-0.149695	0.0288896	2.2e-07	26.8492	class.Melainabacteria.id.1589
1288	rs1010755	-0.148439	0.0291095	3.41e-07	26.0031	class.Melainabacteria.id.1589
1289	rs13098772	-0.146845	0.0291578	4.75e-07	25.3635	class.Melainabacteria.id.1589
1290	rs17039208	-0.147325	0.0291274	4.24e-07	25.5829	class.Melainabacteria.id.1589
1291	rs9832125	-0.13861	0.0281878	8.77e-07	24.1805	class.Melainabacteria.id.1589
1292	rs13084677	-0.138154	0.0281868	9.52e-07	24.0234	class.Melainabacteria.id.1589
1293	rs7206242	0.0999823	0.0201114	6.65e-07	24.715	class.Melainabacteria.id.1589
1294	rs13088024	-0.146073	0.0291323	5.33e-07	25.1416	class.Melainabacteria.id.1589
1295	rs13060131	-0.145725	0.0291334	5.67e-07	25.0199	class.Melainabacteria.id.1589
1296	rs13072505	-0.145493	0.0291283	5.89e-07	24.9491	class.Melainabacteria.id.1589
1297	rs12714900	-0.145315	0.0291327	6.1e-07	24.8804	class.Melainabacteria.id.1589
1298	rs12491989	-0.145418	0.0291902	6.3e-07	24.8178	class.Melainabacteria.id.1589
1299	rs12714903	-0.145055	0.0291376	6.42e-07	24.7831	class.Melainabacteria.id.1589
1300	rs13095126	-0.144743	0.0291323	6.75e-07	24.6857	class.Melainabacteria.id.1589
1301	rs13072444	-0.144636	0.0291325	6.88e-07	24.649	class.Melainabacteria.id.1589
1302	rs12714902	-0.144491	0.0291351	7.07e-07	24.5953	class.Melainabacteria.id.1589
1303	rs7204337	0.0990876	0.0202939	1.05e-06	23.8402	class.Melainabacteria.id.1589
1304	rs7644367	-0.143397	0.0291272	8.52e-07	24.2371	class.Melainabacteria.id.1589
1305	rs73074665	0.166216	0.0355728	2.97e-06	21.8328	class.Melainabacteria.id.1589
1306	rs13072044	-0.147382	0.0300218	9.15e-07	24.1	class.Melainabacteria.id.1589
1307	rs13072359	-0.143146	0.0291307	8.93e-07	24.1464	class.Melainabacteria.id.1589
1308	rs72765665	-0.0894731	0.0186553	1.62e-06	23.0028	class.Melainabacteria.id.1589
1309	rs16851659	-0.0896103	0.0186432	1.54e-06	23.1033	class.Melainabacteria.id.1589
1310	rs72765667	-0.0882774	0.0186586	2.23e-06	22.3841	class.Melainabacteria.id.1589
1311	rs68053172	-0.0883222	0.0186573	2.2e-06	22.41	class.Melainabacteria.id.1589
1312	rs10739388	0.0879358	0.0185096	2.03e-06	22.5704	class.Melainabacteria.id.1589
1313	rs4129397	0.0894639	0.0185102	1.34e-06	23.36	class.Melainabacteria.id.1589
1314	rs4129395	0.0896187	0.0185106	1.29e-06	23.44	class.Melainabacteria.id.1589
1315	rs4846956	-0.0875945	0.0186458	2.63e-06	22.0696	class.Melainabacteria.id.1589
1316	rs79790072	0.226722	0.0487841	3.36e-06	21.5989	class.Melainabacteria.id.1589
1317	rs4129396	0.0888202	0.0185118	1.6e-06	23.0212	class.Melainabacteria.id.1589
1318	rs10738747	0.0814624	0.0184409	9.99e-06	19.5141	class.Melainabacteria.id.1589
1319	rs1221147	0.123968	0.0278958	8.83e-06	19.7488	class.Melainabacteria.id.1589
1320	rs7859354	0.088101	0.0185104	1.94e-06	22.6533	class.Melainabacteria.id.1589
1321	rs789069	-0.103539	0.0234287	9.9e-06	19.5305	class.Melainabacteria.id.1589
1322	rs10817461	0.087544	0.0185118	2.26e-06	22.3643	class.Melainabacteria.id.1589
1323	rs202201936	-0.141483	0.0305696	3.69e-06	21.4203	class.Melainabacteria.id.1589
1324	rs7549147	-0.08606	0.0185874	3.66e-06	21.4371	class.Melainabacteria.id.1589
1325	rs113884518	-0.205352	0.0454982	6.38e-06	20.3708	class.Melainabacteria.id.1589
1326	rs12746891	-0.0846221	0.0185853	5.28e-06	20.7315	class.Melainabacteria.id.1589
1327	rs367480	-0.083758	0.0185796	6.54e-06	20.3226	class.Melainabacteria.id.1589
1328	rs28678345	0.214848	0.0470878	5.05e-06	20.8184	class.Melainabacteria.id.1589
1329	rs11806158	-0.0819637	0.0186495	1.11e-05	19.3157	class.Melainabacteria.id.1589
1330	rs10148250	0.0861928	0.0193381	8.31e-06	19.8662	class.Melainabacteria.id.1589
1331	rs73457410	0.21534	0.0436695	8.18e-07	24.316	class.Methanobacteria.id.119
1332	rs10202904	-0.121754	0.0235357	2.3e-07	26.7615	class.Methanobacteria.id.119
1333	rs7601415	-0.118706	0.0235443	4.61e-07	25.4199	class.Methanobacteria.id.119
1334	rs1869500	-0.118301	0.0235431	5.04e-07	25.2494	class.Methanobacteria.id.119
1335	rs76029318	0.214769	0.0446468	1.51e-06	23.1401	class.Methanobacteria.id.119
1336	rs6776814	-0.199566	0.0411825	1.26e-06	23.4827	class.Methanobacteria.id.119
1337	rs62241835	-0.203385	0.0417931	1.14e-06	23.6827	class.Methanobacteria.id.119
1338	rs62240385	-0.201402	0.041873	1.51e-06	23.1346	class.Methanobacteria.id.119
1339	rs9942108	-0.202852	0.0420789	1.43e-06	23.2397	class.Methanobacteria.id.119
1340	rs73457427	0.212978	0.0446128	1.81e-06	22.7903	class.Methanobacteria.id.119
1341	rs894996	0.216999	0.0449076	1.35e-06	23.3495	class.Methanobacteria.id.119
1342	rs4848258	-0.11206	0.0235464	1.94e-06	22.649	class.Methanobacteria.id.119
1343	rs4848970	0.115928	0.0243751	1.97e-06	22.6195	class.Methanobacteria.id.119
1344	rs6784384	-0.197946	0.0413561	1.7e-06	22.9093	class.Methanobacteria.id.119
1345	rs73031978	-0.203186	0.042162	1.44e-06	23.2245	class.Methanobacteria.id.119
1346	rs12711690	-0.113177	0.0235465	1.54e-06	23.1027	class.Methanobacteria.id.119
1347	rs62240384	-0.19755	0.0413568	1.78e-06	22.8172	class.Methanobacteria.id.119
1348	rs11147839	0.211421	0.0444987	2.02e-06	22.5738	class.Methanobacteria.id.119
1349	rs3923545	0.2074	0.0445271	3.2e-06	21.6955	class.Methanobacteria.id.119
1350	rs62241834	-0.201008	0.0419355	1.64e-06	22.9753	class.Methanobacteria.id.119
1351	rs56209241	-0.201701	0.042248	1.8e-06	22.7931	class.Methanobacteria.id.119
1352	rs9594530	0.210214	0.0445879	2.42e-06	22.2274	class.Methanobacteria.id.119
1353	rs62240373	-0.199025	0.0418668	2e-06	22.5982	class.Methanobacteria.id.119
1354	rs62241836	-0.198963	0.041879	2.02e-06	22.5712	class.Methanobacteria.id.119
1355	rs6541968	-0.111082	0.0235326	2.35e-06	22.2816	class.Methanobacteria.id.119
1356	rs62240388	-0.196372	0.0418228	2.66e-06	22.0461	class.Methanobacteria.id.119
1357	rs62240380	-0.19333	0.0413119	2.87e-06	21.9001	class.Methanobacteria.id.119
1358	rs58106718	-0.192891	0.0413528	3.09e-06	21.7577	class.Methanobacteria.id.119
1359	rs9942109	-0.19665	0.0418819	2.66e-06	22.0464	class.Methanobacteria.id.119
1360	rs56001610	-0.194912	0.0418211	3.15e-06	21.7214	class.Methanobacteria.id.119
1361	rs7635580	-0.192759	0.0415962	3.59e-06	21.4744	class.Methanobacteria.id.119
1362	rs11123059	-0.108366	0.0234918	3.97e-06	21.2789	class.Methanobacteria.id.119
1363	rs62241845	-0.19488	0.0418197	3.16e-06	21.7157	class.Methanobacteria.id.119
1364	rs62241844	-0.19488	0.0418197	3.16e-06	21.7157	class.Methanobacteria.id.119
1365	rs62241832	-0.195628	0.0419692	3.14e-06	21.727	class.Methanobacteria.id.119
1366	rs62241837	-0.194793	0.0418343	3.22e-06	21.6811	class.Methanobacteria.id.119
1367	rs62241838	-0.194728	0.0418213	3.22e-06	21.6801	class.Methanobacteria.id.119
1368	rs62241839	-0.194592	0.0418214	3.27e-06	21.6498	class.Methanobacteria.id.119
1369	rs11018665	0.111465	0.0250516	8.61e-06	19.7975	class.Methanobacteria.id.119
1370	rs62241827	-0.192528	0.0417421	3.98e-06	21.2735	class.Methanobacteria.id.119
1371	rs62241829	-0.192668	0.0417831	4e-06	21.2627	class.Methanobacteria.id.119
1372	rs62241828	-0.192578	0.0417831	4.05e-06	21.2428	class.Methanobacteria.id.119
1373	rs75208022	-0.227245	0.048763	3.16e-06	21.7173	class.Methanobacteria.id.119
1374	rs55721046	-0.190624	0.0414289	4.2e-06	21.1714	class.Methanobacteria.id.119
1375	rs12825290	-0.216781	0.0493496	1.12e-05	19.2963	class.Methanobacteria.id.119
1376	rs56131665	0.178661	0.039298	5.46e-06	20.669	class.Methanobacteria.id.119
1377	rs62240390	-0.189175	0.0415572	5.31e-06	20.7221	class.Methanobacteria.id.119
1378	rs62241826	-0.189757	0.0414708	4.75e-06	20.937	class.Methanobacteria.id.119
1379	rs4257531	0.164498	0.0364959	6.57e-06	20.3158	class.Methanobacteria.id.119
1380	rs4753222	0.111056	0.0250524	9.3e-06	19.6509	class.Methanobacteria.id.119
1381	rs62240389	-0.187695	0.0415541	6.28e-06	20.4022	class.Methanobacteria.id.119
1382	rs74599069	0.220726	0.048896	6.36e-06	20.3779	class.Methanobacteria.id.119
1383	rs10424197	-0.111274	0.0247517	6.94e-06	20.2106	class.Methanobacteria.id.119
1384	rs6508769	0.153519	0.0344519	8.35e-06	19.8564	class.Methanobacteria.id.119
1385	rs73068003	-0.15814	0.0351803	6.95e-06	20.2063	class.Methanobacteria.id.119
1386	rs12303159	-0.223164	0.0486467	4.49e-06	21.0447	class.Methanobacteria.id.119
1387	rs3912664	0.110225	0.0250545	1.09e-05	19.3547	class.Methanobacteria.id.119
1388	rs41288287	0.199439	0.0444256	7.15e-06	20.1535	class.Methanobacteria.id.119
1389	rs11018664	0.109896	0.0250545	1.15e-05	19.2395	class.Methanobacteria.id.119
1390	rs9532770	0.124359	0.0278183	7.81e-06	19.9845	class.Methanobacteria.id.119
1391	rs10830292	0.109865	0.0250553	1.16e-05	19.2275	class.Methanobacteria.id.119
1392	rs4385899	0.109669	0.0250538	1.2e-05	19.161	class.Methanobacteria.id.119
1393	rs10501707	0.109533	0.0250547	1.23e-05	19.1124	class.Methanobacteria.id.119
1394	rs73248946	-0.221806	0.0487258	5.31e-06	20.7218	class.Methanobacteria.id.119
1395	rs72901605	-0.0841852	0.0178119	2.29e-06	22.3383	class.Mollicutes.id.3920
1396	rs74603314	0.221639	0.0462918	1.69e-06	22.9238	class.Mollicutes.id.3920
1397	rs6867857	0.122004	0.0268882	5.69e-06	20.5887	class.Mollicutes.id.3920
1398	rs10108398	0.0769142	0.0153953	5.85e-07	24.9596	class.Mollicutes.id.3920
1399	rs67374027	0.0752392	0.0154766	1.17e-06	23.6339	class.Mollicutes.id.3920
1400	rs11890098	0.074438	0.0153389	1.22e-06	23.5507	class.Mollicutes.id.3920
1401	rs12674568	0.0691853	0.0142612	1.23e-06	23.535	class.Mollicutes.id.3920
1402	rs10111506	0.0690892	0.0142385	1.22e-06	23.5446	class.Mollicutes.id.3920
1403	rs1583268	0.0732503	0.0153491	1.82e-06	22.7747	class.Mollicutes.id.3920
1404	rs3768491	-0.0681052	0.0149061	4.9e-06	20.8753	class.Mollicutes.id.3920
1405	rs638542	-0.0680361	0.0149555	5.38e-06	20.6955	class.Mollicutes.id.3920
1406	rs17214486	0.06099	0.0135623	6.89e-06	20.2233	class.Mollicutes.id.3920
1407	rs12566890	-0.101147	0.0230978	1.19e-05	19.1763	class.Mollicutes.id.3920
1408	rs12711448	-0.0678962	0.0149073	5.25e-06	20.7439	class.Mollicutes.id.3920
1409	rs4325706	0.0726682	0.0153476	2.19e-06	22.4184	class.Mollicutes.id.3920
1410	rs12680996	0.0685653	0.0142385	1.47e-06	23.1889	class.Mollicutes.id.3920
1411	rs16923562	0.0685435	0.0142386	1.48e-06	23.174	class.Mollicutes.id.3920
1412	rs78169027	-0.108283	0.0237289	5.03e-06	20.824	class.Mollicutes.id.3920
1413	rs28650441	0.0682953	0.0142425	1.63e-06	22.9936	class.Mollicutes.id.3920
1414	rs10102709	0.0689619	0.0142614	1.33e-06	23.3827	class.Mollicutes.id.3920
1415	rs16923564	0.0684477	0.0142387	1.53e-06	23.1087	class.Mollicutes.id.3920
1416	rs4970749	-0.0675794	0.0149076	5.81e-06	20.55	class.Mollicutes.id.3920
1417	rs652651	-0.0673627	0.014959	6.7e-06	20.2785	class.Mollicutes.id.3920
1418	rs11776003	0.0683977	0.0142381	1.56e-06	23.0771	class.Mollicutes.id.3920
1419	rs1991359	0.0682789	0.014238	1.62e-06	22.9973	class.Mollicutes.id.3920
1420	rs4970754	-0.0667071	0.014879	7.35e-06	20.1	class.Mollicutes.id.3920
1421	rs6471729	0.0681123	0.0142335	1.71e-06	22.8994	class.Mollicutes.id.3920
1422	rs3931560	-0.0671578	0.0149059	6.62e-06	20.2992	class.Mollicutes.id.3920
1423	rs7817515	0.068114	0.0142366	1.71e-06	22.8906	class.Mollicutes.id.3920
1424	rs7009248	0.068168	0.0142375	1.69e-06	22.9243	class.Mollicutes.id.3920
1425	rs11102971	-0.0670918	0.0149078	6.78e-06	20.2541	class.Mollicutes.id.3920
1426	rs4970840	-0.0676341	0.0149513	6.08e-06	20.4631	class.Mollicutes.id.3920
1427	rs28429491	0.0679059	0.0142397	1.85e-06	22.7413	class.Mollicutes.id.3920
1428	rs10745352	-0.0669684	0.0149073	7.04e-06	20.1811	class.Mollicutes.id.3920
1429	rs7590919	0.0719132	0.0153544	2.82e-06	21.9358	class.Mollicutes.id.3920
1430	rs13024040	0.0737126	0.0156797	2.59e-06	22.1009	class.Mollicutes.id.3920
1431	rs6664236	-0.0665521	0.0148765	7.69e-06	20.0136	class.Mollicutes.id.3920
1432	rs72647435	0.0681596	0.014349	2.03e-06	22.5637	class.Mollicutes.id.3920
1433	rs13025440	0.07496	0.0158899	2.39e-06	22.2544	class.Mollicutes.id.3920
1434	rs55774738	0.0674492	0.0142058	2.05e-06	22.5437	class.Mollicutes.id.3920
1435	rs7825996	0.0683138	0.0143454	1.92e-06	22.6773	class.Mollicutes.id.3920
1436	rs7014398	0.0678389	0.0142611	1.97e-06	22.6284	class.Mollicutes.id.3920
1437	rs1583269	0.0715591	0.0153933	3.34e-06	21.6106	class.Mollicutes.id.3920
1438	rs10858095	-0.0663475	0.0149097	8.59e-06	19.8022	class.Mollicutes.id.3920
1439	rs12335008	0.0678502	0.0143495	2.26e-06	22.3577	class.Mollicutes.id.3920
1440	rs6695482	-0.066358	0.0149069	8.53e-06	19.8158	class.Mollicutes.id.3920
1441	rs10099153	0.0680709	0.0143495	2.1e-06	22.5034	class.Mollicutes.id.3920
1442	rs13027493	0.0713202	0.0153528	3.39e-06	21.5798	class.Mollicutes.id.3920
1443	rs9297995	0.0670554	0.014205	2.35e-06	22.2834	class.Mollicutes.id.3920
1444	rs10113750	0.0670471	0.0142303	2.46e-06	22.199	class.Mollicutes.id.3920
1445	rs7551176	-0.0666288	0.0149499	8.32e-06	19.8631	class.Mollicutes.id.3920
1446	rs10858094	-0.0659893	0.0149042	9.53e-06	19.6034	class.Mollicutes.id.3920
1447	rs10745356	-0.0664551	0.0149513	8.8e-06	19.7559	class.Mollicutes.id.3920
1448	rs1465607	-0.0664808	0.0149499	8.71e-06	19.7749	class.Mollicutes.id.3920
1449	rs4885016	-0.0819606	0.0181628	6.41e-06	20.3632	class.Mollicutes.id.3920
1450	rs12711447	-0.0666417	0.0149517	8.31e-06	19.8661	class.Mollicutes.id.3920
1451	rs13023735	0.0625199	0.0141793	1.04e-05	19.4413	class.Mollicutes.id.3920
1452	rs10504256	0.0633151	0.0140841	6.94e-06	20.2096	class.Mollicutes.id.3920
1453	rs7843989	0.0634723	0.0141632	7.41e-06	20.0837	class.Mollicutes.id.3920
1454	rs7827910	0.0634543	0.0141682	7.51e-06	20.0583	class.Mollicutes.id.3920
1455	rs10097590	0.067231	0.014737	5.07e-06	20.8123	class.Mollicutes.id.3920
1456	rs67450615	0.0717994	0.0162779	1.03e-05	19.4555	class.Mollicutes.id.3920
1457	rs12480021	-0.110567	0.0249493	9.35e-06	19.6399	class.Mollicutes.id.3920
1458	rs74338080	-0.110314	0.0249339	9.68e-06	19.574	class.Mollicutes.id.3920
1459	rs7011095	0.0675462	0.0143507	2.52e-06	22.1543	class.Mollicutes.id.3920
1460	rs7009374	0.0668366	0.014205	2.54e-06	22.1383	class.Mollicutes.id.3920
1461	rs10099912	0.0677733	0.0143516	2.33e-06	22.3007	class.Mollicutes.id.3920
1462	rs417270	-0.0659816	0.0149141	9.68e-06	19.5727	class.Mollicutes.id.3920
1463	rs10090964	0.066757	0.0142116	2.64e-06	22.0652	class.Mollicutes.id.3920
1464	rs10776807	-0.0657475	0.0149102	1.04e-05	19.4443	class.Mollicutes.id.3920
1465	rs367586	-0.0659239	0.0149124	9.84e-06	19.5431	class.Mollicutes.id.3920
1466	rs11102969	-0.0655858	0.014907	1.08e-05	19.3571	class.Mollicutes.id.3920
1467	rs443345	-0.0657957	0.0149136	1.03e-05	19.4638	class.Mollicutes.id.3920
1468	rs59979442	0.0674887	0.0143499	2.56e-06	22.119	class.Mollicutes.id.3920
1469	rs28537087	0.0820873	0.0188312	1.31e-05	19.0019	class.Mollicutes.id.3920
1470	rs12136140	-0.0656418	0.0149088	1.07e-05	19.3853	class.Mollicutes.id.3920
1471	rs12676593	0.0674462	0.0143497	2.6e-06	22.0917	class.Mollicutes.id.3920
1472	rs10094910	0.0667002	0.0142236	2.74e-06	21.9907	class.Mollicutes.id.3920
1473	rs10858092	-0.0654825	0.0149062	1.12e-05	19.2981	class.Mollicutes.id.3920
1474	rs13015145	0.070553	0.0153617	4.37e-06	21.0937	class.Mollicutes.id.3920
1475	rs28809811	0.0678791	0.0145288	2.98e-06	21.8281	class.Mollicutes.id.3920
1476	rs13020096	0.0640031	0.0141708	6.29e-06	20.3992	class.Mollicutes.id.3920
1477	rs6986129	0.066053	0.0142062	3.33e-06	21.6186	class.Mollicutes.id.3920
1478	rs6981601	0.0661402	0.014205	3.22e-06	21.6794	class.Mollicutes.id.3920
1479	rs11678196	0.0639138	0.0141702	6.47e-06	20.3439	class.Mollicutes.id.3920
1480	rs3739327	0.0658357	0.0144204	4.98e-06	20.8434	class.Mollicutes.id.3920
1481	rs2464826	0.0944239	0.0211806	8.27e-06	19.8741	class.Mollicutes.id.3920
1482	rs11783174	0.0668384	0.014352	3.21e-06	21.6883	class.Mollicutes.id.3920
1483	rs12476593	0.0733315	0.015929	4.15e-06	21.1936	class.Mollicutes.id.3920
1484	rs10111052	0.0659231	0.0142242	3.58e-06	21.4792	class.Mollicutes.id.3920
1485	rs6043847	-0.114937	0.0248606	3.78e-06	21.3746	class.Mollicutes.id.3920
1486	rs10085973	0.0647379	0.0142019	5.15e-06	20.7789	class.Mollicutes.id.3920
1487	rs4282557	0.0646753	0.0142027	5.27e-06	20.7363	class.Mollicutes.id.3920
1488	rs10099240	0.0646518	0.0141998	5.29e-06	20.73	class.Mollicutes.id.3920
1489	rs13025367	0.0625979	0.0141712	1e-05	19.5122	class.Mollicutes.id.3920
1490	rs10497163	0.0689893	0.0153926	7.4e-06	20.0881	class.Mollicutes.id.3920
1491	rs1643968	-0.0565284	0.0112298	4.81e-07	25.339	class.Negativicutes.id.2164
1492	rs60274479	-0.0659623	0.0134137	8.76e-07	24.1822	class.Negativicutes.id.2164
1493	rs2921533	-0.0543763	0.0111859	1.17e-06	23.6307	class.Negativicutes.id.2164
1494	rs13086907	0.0625312	0.0131735	2.07e-06	22.5315	class.Negativicutes.id.2164
1495	rs73232831	-0.151829	0.0314932	1.43e-06	23.2421	class.Negativicutes.id.2164
1496	rs71405394	-0.114178	0.02405	2.06e-06	22.539	class.Negativicutes.id.2164
1497	rs61249479	0.0777075	0.0168628	4.06e-06	21.2357	class.Negativicutes.id.2164
1498	rs1447205	-0.0502053	0.0108382	3.62e-06	21.4578	class.Negativicutes.id.2164
1499	rs2354569	-0.0493182	0.010838	5.35e-06	20.7071	class.Negativicutes.id.2164
1500	rs34660854	0.0613122	0.0133433	4.33e-06	21.1138	class.Negativicutes.id.2164
1501	rs72643860	-0.0499417	0.0108366	4.05e-06	21.2394	class.Negativicutes.id.2164
1502	rs4236917	-0.0494249	0.0108385	5.11e-06	20.795	class.Negativicutes.id.2164
1503	rs4736971	-0.049422	0.0108382	5.12e-06	20.7936	class.Negativicutes.id.2164
1504	rs4722181	0.0501306	0.0105798	2.15e-06	22.4518	class.Negativicutes.id.2164
1505	rs9929374	-0.0503507	0.0107495	2.81e-06	21.94	class.Negativicutes.id.2164
1506	rs34884022	0.0489864	0.0105518	3.44e-06	21.5527	class.Negativicutes.id.2164
1507	rs35924322	0.0495042	0.0105637	2.78e-06	21.961	class.Negativicutes.id.2164
1508	rs35797647	0.0495832	0.0105656	2.69e-06	22.0233	class.Negativicutes.id.2164
1509	rs56371515	0.0495898	0.0105671	2.69e-06	22.0227	class.Negativicutes.id.2164
1510	rs56188349	-0.0641664	0.0138838	3.81e-06	21.3598	class.Negativicutes.id.2164
1511	rs12113541	0.0492221	0.0105512	3.09e-06	21.7628	class.Negativicutes.id.2164
1512	rs34058443	0.0595658	0.0131941	6.34e-06	20.3814	class.Negativicutes.id.2164
1513	rs35636125	0.0490276	0.0105651	3.47e-06	21.5347	class.Negativicutes.id.2164
1514	rs56249650	0.0481356	0.0105512	5.06e-06	20.8129	class.Negativicutes.id.2164
1515	rs12112489	0.0488453	0.0105515	3.67e-06	21.4298	class.Negativicutes.id.2164
1516	rs4463806	-0.0543966	0.0129365	2.61e-05	17.6811	class.Negativicutes.id.2164
1517	rs9423647	0.047817	0.0105282	5.58e-06	20.628	class.Negativicutes.id.2164
1518	rs2834062	0.0489057	0.0108842	7.01e-06	20.1897	class.Negativicutes.id.2164
1519	rs10885514	-0.0533225	0.0128675	3.41e-05	17.1725	class.Negativicutes.id.2164
1520	rs10787507	-0.0545098	0.0127038	1.78e-05	18.4112	class.Negativicutes.id.2164
1521	rs1649999	0.0748989	0.0166458	6.81e-06	20.2462	class.Negativicutes.id.2164
1522	rs12572508	0.0467793	0.0105243	8.79e-06	19.7571	class.Negativicutes.id.2164
1523	rs1135612	0.0529785	0.0119177	8.77e-06	19.7614	class.Negativicutes.id.2164
1524	rs58649672	0.0472958	0.0105536	7.41e-06	20.0838	class.Negativicutes.id.2164
1525	rs2103109	0.0467978	0.0105645	9.44e-06	19.6224	class.Negativicutes.id.2164
1526	rs79837054	0.105435	0.0236479	8.25e-06	19.8787	class.Verrucomicrobiae.id.4029
1527	rs10005131	0.0605484	0.0137535	1.07e-05	19.3811	class.Verrucomicrobiae.id.4029
1528	rs111862613	0.090699	0.0196746	4.03e-06	21.2517	class.Verrucomicrobiae.id.4029
1529	rs11729256	0.0749798	0.0150177	5.95e-07	24.9277	class.Verrucomicrobiae.id.4029
1530	rs74542928	0.112164	0.0236422	2.09e-06	22.5076	class.Verrucomicrobiae.id.4029
1531	rs4936098	0.0648843	0.0135928	1.81e-06	22.7856	class.Verrucomicrobiae.id.4029
1532	rs113634144	0.0736904	0.0150133	9.18e-07	24.0919	class.Verrucomicrobiae.id.4029
1533	rs9349825	-0.0704036	0.0147128	1.71e-06	22.8981	class.Verrucomicrobiae.id.4029
1534	rs56161035	0.068225	0.0144539	2.36e-06	22.2799	class.Verrucomicrobiae.id.4029
1535	rs11252894	0.0770933	0.0166052	3.44e-06	21.5549	class.Verrucomicrobiae.id.4029
1536	rs2169719	0.0678055	0.0145321	3.07e-06	21.7708	class.Verrucomicrobiae.id.4029
1537	rs12416161	0.0762496	0.0165564	4.12e-06	21.2101	class.Verrucomicrobiae.id.4029
1538	rs3995795	0.0641275	0.0140995	5.41e-06	20.6863	class.Verrucomicrobiae.id.4029
1539	rs12498518	0.066627	0.0144866	4.24e-06	21.1528	class.Verrucomicrobiae.id.4029
1540	rs2602429	0.0746844	0.0156194	1.74e-06	22.8628	class.Verrucomicrobiae.id.4029
1541	rs77055143	0.0667214	0.0144833	4.09e-06	21.2223	class.Verrucomicrobiae.id.4029
1542	rs72663787	0.0662622	0.0145347	5.14e-06	20.7834	class.Verrucomicrobiae.id.4029
1543	rs4242783	0.0689292	0.0147693	3.06e-06	21.7815	class.Verrucomicrobiae.id.4029
1544	rs12501826	0.0664165	0.0144877	4.55e-06	21.0163	class.Verrucomicrobiae.id.4029
1545	rs59317921	0.0627986	0.0137504	4.95e-06	20.8578	class.Verrucomicrobiae.id.4029
1546	rs112769434	0.111246	0.0236429	2.54e-06	22.1393	class.Verrucomicrobiae.id.4029
1547	rs11184341	0.0655342	0.0142231	4.07e-06	21.2299	class.Verrucomicrobiae.id.4029
1548	rs61779207	-0.0758309	0.0167762	6.18e-06	20.4318	class.Verrucomicrobiae.id.4029
1549	rs72663756	0.0664513	0.0147149	6.3e-06	20.3936	class.Verrucomicrobiae.id.4029
1550	rs11724791	0.0663069	0.0144881	4.72e-06	20.9458	class.Verrucomicrobiae.id.4029
1551	rs1605923	0.066096	0.014473	4.95e-06	20.8561	class.Verrucomicrobiae.id.4029
1552	rs1491244	0.110727	0.0236329	2.8e-06	21.952	class.Verrucomicrobiae.id.4029
1553	rs72663782	0.065657	0.0144844	5.82e-06	20.5477	class.Verrucomicrobiae.id.4029
1554	rs12411321	0.0736228	0.0166058	9.27e-06	19.6565	class.Verrucomicrobiae.id.4029
1555	rs6668273	0.0648722	0.0142224	5.08e-06	20.8052	class.Verrucomicrobiae.id.4029
1556	rs736124	-0.0742974	0.0167736	9.45e-06	19.6199	class.Verrucomicrobiae.id.4029
1557	rs4294419	0.0631446	0.0141879	8.56e-06	19.8079	class.Verrucomicrobiae.id.4029
1558	rs117107102	0.204683	0.0431573	2.11e-06	22.4934	class.Verrucomicrobiae.id.4029
1559	rs12026127	0.0637568	0.0142053	7.18e-06	20.1442	class.Verrucomicrobiae.id.4029
1560	rs6832119	0.109213	0.023644	3.85e-06	21.3358	class.Verrucomicrobiae.id.4029
1561	rs28613890	0.0634988	0.0144149	1.06e-05	19.4048	class.Verrucomicrobiae.id.4029
1562	rs2199602	0.0657884	0.0145522	6.16e-06	20.4382	class.Verrucomicrobiae.id.4029
1563	rs4497215	0.0642422	0.0142231	6.28e-06	20.401	class.Verrucomicrobiae.id.4029
1564	rs12045978	0.0641282	0.0142239	6.53e-06	20.3264	class.Verrucomicrobiae.id.4029
1565	rs12908520	0.0618926	0.0130946	2.28e-06	22.3404	class.Verrucomicrobiae.id.4029
1566	rs72663785	0.0656219	0.0145509	6.49e-06	20.3383	class.Verrucomicrobiae.id.4029
1567	rs72663769	0.0653386	0.0147109	8.93e-06	19.7271	class.Verrucomicrobiae.id.4029
1568	rs6832927	0.108321	0.0236439	4.62e-06	20.9888	class.Verrucomicrobiae.id.4029
1569	rs72663802	0.0645324	0.0145369	9.03e-06	19.7065	class.Verrucomicrobiae.id.4029
1570	rs4600885	0.0629015	0.0141861	9.25e-06	19.6607	class.Verrucomicrobiae.id.4029
1571	rs4107636	0.0629156	0.0141845	9.19e-06	19.6737	class.Verrucomicrobiae.id.4029
1572	rs7538356	0.0635692	0.0142225	7.84e-06	19.9776	class.Verrucomicrobiae.id.4029
1573	rs72663751	0.064959	0.0147163	1.01e-05	19.4841	class.Verrucomicrobiae.id.4029
1574	rs4595371	0.0634415	0.0142237	8.19e-06	19.8939	class.Verrucomicrobiae.id.4029
1575	rs113653192	0.107805	0.0236441	5.13e-06	20.7889	class.Verrucomicrobiae.id.4029
1576	rs28858161	0.0624767	0.0141859	1.06e-05	19.3964	class.Verrucomicrobiae.id.4029
1577	rs28811282	0.0624673	0.0141859	1.07e-05	19.3905	class.Verrucomicrobiae.id.4029
1578	rs12024893	0.0632617	0.0142227	8.67e-06	19.7841	class.Verrucomicrobiae.id.4029
1579	rs36010840	0.0632153	0.014223	8.81e-06	19.7544	class.Verrucomicrobiae.id.4029
1580	rs1988252	0.062431	0.0141938	1.09e-05	19.3466	class.Verrucomicrobiae.id.4029
1581	rs2865331	0.0622942	0.0141865	1.13e-05	19.2818	class.Verrucomicrobiae.id.4029
1582	rs7693865	0.106543	0.0236429	6.6e-06	20.307	class.Verrucomicrobiae.id.4029
1583	rs12904881	0.0579114	0.0131432	1.05e-05	19.4146	class.Verrucomicrobiae.id.4029
1584	rs941682	-0.0631436	0.0143767	1.12e-05	19.2902	class.Verrucomicrobiae.id.4029
1585	rs2933324	-0.0662557	0.0140257	2.31e-06	22.3152	family.Acidaminococcaceae.id.2166
1586	rs6923842	-0.0796106	0.0169192	2.53e-06	22.1401	family.Acidaminococcaceae.id.2166
1587	rs6924018	-0.07906	0.0169308	3.02e-06	21.8051	family.Acidaminococcaceae.id.2166
1588	rs6589457	0.165911	0.0349516	2.07e-06	22.5328	family.Acidaminococcaceae.id.2166
1589	rs6427992	-0.0595857	0.01296	4.27e-06	21.1384	family.Acidaminococcaceae.id.2166
1590	rs262812	-0.065675	0.0142257	3.9e-06	21.3135	family.Acidaminococcaceae.id.2166
1591	rs3012351	-0.0652001	0.0140318	3.37e-06	21.5909	family.Acidaminococcaceae.id.2166
1592	rs3012352	-0.0640242	0.0140319	5.05e-06	20.8188	family.Acidaminococcaceae.id.2166
1593	rs3000667	-0.0643747	0.0140267	4.44e-06	21.063	family.Acidaminococcaceae.id.2166
1594	rs74540770	-0.108969	0.0243533	7.66e-06	20.0213	family.Acidaminococcaceae.id.2166
1595	rs1109873	-0.0637781	0.0140255	5.43e-06	20.678	family.Acidaminococcaceae.id.2166
1596	rs3000673	-0.0631807	0.0140369	6.76e-06	20.2593	family.Acidaminococcaceae.id.2166
1597	rs1565606	-0.062848	0.0140286	7.46e-06	20.0704	family.Acidaminococcaceae.id.2166
1598	rs6701725	-0.0589035	0.0129532	5.43e-06	20.679	family.Acidaminococcaceae.id.2166
1599	rs45497800	-0.117863	0.0257351	4.65e-06	20.975	family.Acidaminococcaceae.id.2166
1600	rs78702810	-0.143755	0.0323244	8.7e-06	19.7782	family.Acidaminococcaceae.id.2166
1601	rs17072071	-0.111699	0.0246905	6.07e-06	20.4664	family.Actinomycetaceae.id.421
1602	rs6488660	0.0795137	0.0174416	5.14e-06	20.7832	family.Actinomycetaceae.id.421
1603	rs35011108	0.241826	0.0503796	1.59e-06	23.0408	family.Actinomycetaceae.id.421
1604	rs2889192	0.0887537	0.0195009	5.33e-06	20.7141	family.Actinomycetaceae.id.421
1605	rs34583783	0.123756	0.026427	2.83e-06	21.9299	family.Actinomycetaceae.id.421
1606	rs2110087	0.0785079	0.0170462	4.11e-06	21.2114	family.Actinomycetaceae.id.421
1607	rs58484246	0.0761407	0.0169007	6.63e-06	20.2967	family.Actinomycetaceae.id.421
1608	rs56236273	0.0756875	0.0168787	7.32e-06	20.1081	family.Actinomycetaceae.id.421
1609	rs6488662	0.0809009	0.0175372	3.97e-06	21.2807	family.Actinomycetaceae.id.421
1610	rs6488659	0.0794522	0.0174414	5.23e-06	20.7515	family.Actinomycetaceae.id.421
1611	rs11055861	0.0794531	0.0174414	5.23e-06	20.752	family.Actinomycetaceae.id.421
1612	rs11055860	0.0794341	0.0174404	5.25e-06	20.7444	family.Actinomycetaceae.id.421
1613	rs7488453	0.0793904	0.0174408	5.31e-06	20.7206	family.Actinomycetaceae.id.421
1614	rs7958229	0.0783677	0.0174536	7.12e-06	20.1606	family.Actinomycetaceae.id.421
1615	rs59800030	0.0758692	0.0169084	7.22e-06	20.1338	family.Actinomycetaceae.id.421
1616	rs2377095	0.0793118	0.0174412	5.43e-06	20.6786	family.Actinomycetaceae.id.421
1617	rs6488665	0.0793089	0.0174417	5.44e-06	20.676	family.Actinomycetaceae.id.421
1618	rs4073240	0.0747546	0.0164684	5.64e-06	20.6051	family.Actinomycetaceae.id.421
1619	rs2110088	0.0788564	0.0174383	6.13e-06	20.4487	family.Actinomycetaceae.id.421
1620	rs11055873	0.077945	0.0174508	7.95e-06	19.9502	family.Actinomycetaceae.id.421
1621	rs34951409	0.0783228	0.0174399	7.09e-06	20.1692	family.Actinomycetaceae.id.421
1622	rs114313061	0.0798457	0.0175495	5.37e-06	20.7002	family.Actinomycetaceae.id.421
1623	rs12230967	0.0780747	0.0174443	7.62e-06	20.0315	family.Actinomycetaceae.id.421
1624	rs12831981	0.077443	0.0174519	9.1e-06	19.6915	family.Actinomycetaceae.id.421
1625	rs7133400	0.0773217	0.0174519	9.4e-06	19.63	family.Actinomycetaceae.id.421
1626	rs61937253	0.07933	0.0175547	6.21e-06	20.4215	family.Actinomycetaceae.id.421
1627	rs11055874	0.0773758	0.0174498	9.24e-06	19.6621	family.Actinomycetaceae.id.421
1628	rs35110659	0.0758383	0.0170982	9.19e-06	19.6732	family.Actinomycetaceae.id.421
1629	rs2321387	-0.0568922	0.011049	2.62e-07	26.5132	family.Alcaligenaceae.id.2875
1630	rs12867878	-0.0565851	0.0113344	5.97e-07	24.9234	family.Alcaligenaceae.id.2875
1631	rs62191117	0.0684302	0.0133636	3.04e-07	26.221	family.Alcaligenaceae.id.2875
1632	rs9537886	-0.0570888	0.0110683	2.5e-07	26.6038	family.Alcaligenaceae.id.2875
1633	rs9537885	-0.0566393	0.0110681	3.1e-07	26.187	family.Alcaligenaceae.id.2875
1634	rs9537878	-0.0563547	0.0110629	3.51e-07	25.9489	family.Alcaligenaceae.id.2875
1635	rs7988877	-0.0575002	0.0112885	3.51e-07	25.9459	family.Alcaligenaceae.id.2875
1636	rs7326330	-0.0561778	0.011063	3.81e-07	25.7859	family.Alcaligenaceae.id.2875
1637	rs7324740	-0.0568345	0.0113848	5.97e-07	24.9215	family.Alcaligenaceae.id.2875
1638	rs9527747	-0.055087	0.011069	6.47e-07	24.7675	family.Alcaligenaceae.id.2875
1639	rs9537883	-0.0559172	0.0110647	4.33e-07	25.5395	family.Alcaligenaceae.id.2875
1640	rs1581853	-0.0569543	0.0112892	4.53e-07	25.4522	family.Alcaligenaceae.id.2875
1641	rs1926544	-0.0556725	0.0110634	4.85e-07	25.3224	family.Alcaligenaceae.id.2875
1642	rs1470456	-0.0548532	0.0110777	7.36e-07	24.5192	family.Alcaligenaceae.id.2875
1643	rs9537941	-0.0548863	0.0110778	7.25e-07	24.5484	family.Alcaligenaceae.id.2875
1644	rs12467854	0.0657318	0.0133111	7.89e-07	24.385	family.Alcaligenaceae.id.2875
1645	rs9537940	-0.0546767	0.0110764	7.96e-07	24.3674	family.Alcaligenaceae.id.2875
1646	rs4033856	0.081834	0.0168931	1.27e-06	23.4665	family.Alcaligenaceae.id.2875
1647	rs9537916	-0.0561766	0.0112893	6.49e-07	24.7616	family.Alcaligenaceae.id.2875
1648	rs9537872	-0.0549848	0.0110633	6.69e-07	24.701	family.Alcaligenaceae.id.2875
1649	rs1036449	-0.0549026	0.0110701	7.07e-07	24.597	family.Alcaligenaceae.id.2875
1650	rs7322915	-0.0555186	0.0113362	9.71e-07	23.9851	family.Alcaligenaceae.id.2875
1651	rs2217928	-0.054855	0.011063	7.11e-07	24.5861	family.Alcaligenaceae.id.2875
1652	rs9527759	-0.0542272	0.0110779	9.83e-07	23.9618	family.Alcaligenaceae.id.2875
1653	rs9537904	-0.0545963	0.0110691	8.13e-07	24.3276	family.Alcaligenaceae.id.2875
1654	rs7333865	-0.0554244	0.0113919	1.14e-06	23.6708	family.Alcaligenaceae.id.2875
1655	rs9563573	-0.0541645	0.0110764	1.01e-06	23.9129	family.Alcaligenaceae.id.2875
1656	rs11679161	0.0649192	0.0132874	1.03e-06	23.8707	family.Alcaligenaceae.id.2875
1657	rs9537922	-0.0546778	0.0110648	7.75e-07	24.4195	family.Alcaligenaceae.id.2875
1658	rs9569804	-0.0546674	0.0110648	7.79e-07	24.4102	family.Alcaligenaceae.id.2875
1659	rs9537900	-0.0546561	0.0110669	7.86e-07	24.3909	family.Alcaligenaceae.id.2875
1660	rs1536384	-0.0541371	0.0110776	1.02e-06	23.8836	family.Alcaligenaceae.id.2875
1661	rs7997285	-0.0544451	0.0110632	8.6e-07	24.2191	family.Alcaligenaceae.id.2875
1662	rs7996696	-0.0544792	0.0110705	8.61e-07	24.2173	family.Alcaligenaceae.id.2875
1663	rs9537921	-0.0544743	0.0110654	8.53e-07	24.2353	family.Alcaligenaceae.id.2875
1664	rs9527748	-0.0544548	0.0110699	8.69e-07	24.1983	family.Alcaligenaceae.id.2875
1665	rs1409526	-0.0544725	0.0110654	8.53e-07	24.2338	family.Alcaligenaceae.id.2875
1666	rs9563562	-0.0544004	0.0110624	8.76e-07	24.183	family.Alcaligenaceae.id.2875
1667	rs10444649	-0.0543613	0.0110656	8.99e-07	24.134	family.Alcaligenaceae.id.2875
1668	rs1953283	-0.0545355	0.0110629	8.24e-07	24.301	family.Alcaligenaceae.id.2875
1669	rs9537865	-0.0543924	0.0110621	8.79e-07	24.1769	family.Alcaligenaceae.id.2875
1670	rs9563572	-0.0543954	0.011065	8.83e-07	24.1669	family.Alcaligenaceae.id.2875
1671	rs9537908	-0.0544309	0.011067	8.73e-07	24.1896	family.Alcaligenaceae.id.2875
1672	rs1036450	-0.0543245	0.0110695	9.22e-07	24.0846	family.Alcaligenaceae.id.2875
1673	rs9569779	-0.0543335	0.011062	9.03e-07	24.1249	family.Alcaligenaceae.id.2875
1674	rs9527764	-0.0547681	0.0113365	1.36e-06	23.3397	family.Alcaligenaceae.id.2875
1675	rs1036451	-0.0543163	0.0110692	9.25e-07	24.0783	family.Alcaligenaceae.id.2875
1676	rs67737557	0.0738409	0.0151678	1.13e-06	23.7001	family.Alcaligenaceae.id.2875
1677	rs9563571	-0.0542966	0.0110659	9.26e-07	24.0754	family.Alcaligenaceae.id.2875
1678	rs11683769	0.0643663	0.013296	1.29e-06	23.4356	family.Alcaligenaceae.id.2875
1679	rs7139988	-0.0548909	0.0113921	1.45e-06	23.2162	family.Alcaligenaceae.id.2875
1680	rs17000015	-0.0609257	0.0125363	1.17e-06	23.619	family.Alcaligenaceae.id.2875
1681	rs9537907	-0.0541782	0.0110702	9.88e-07	23.9519	family.Alcaligenaceae.id.2875
1682	rs9537948	-0.0557149	0.0114154	1.06e-06	23.8212	family.Alcaligenaceae.id.2875
1683	rs7323027	-0.0548232	0.0113924	1.49e-06	23.158	family.Alcaligenaceae.id.2875
1684	rs986833	-0.054116	0.0110683	1.01e-06	23.9049	family.Alcaligenaceae.id.2875
1685	rs7988274	-0.0541643	0.0110659	9.85e-07	23.9579	family.Alcaligenaceae.id.2875
1686	rs7990795	-0.0540152	0.0110643	1.05e-06	23.8331	family.Alcaligenaceae.id.2875
1687	rs7983206	-0.0540002	0.0110651	1.06e-06	23.8166	family.Alcaligenaceae.id.2875
1688	rs9569799	-0.0539699	0.0110678	1.08e-06	23.7785	family.Alcaligenaceae.id.2875
1689	rs9563570	-0.0536166	0.0110665	1.27e-06	23.4734	family.Alcaligenaceae.id.2875
1690	rs9537913	-0.0538182	0.0110655	1.15e-06	23.6546	family.Alcaligenaceae.id.2875
1691	rs980610	-0.0537362	0.0110623	1.19e-06	23.5961	family.Alcaligenaceae.id.2875
1692	rs2367850	0.0629104	0.0131712	1.78e-06	22.8136	family.Alcaligenaceae.id.2875
1693	rs1887128	-0.0537399	0.0110659	1.2e-06	23.5844	family.Alcaligenaceae.id.2875
1694	rs7986644	-0.0538064	0.0110698	1.17e-06	23.6259	family.Alcaligenaceae.id.2875
1695	rs9537910	-0.0536698	0.0110666	1.24e-06	23.5196	family.Alcaligenaceae.id.2875
1696	rs9537912	-0.0533589	0.0110665	1.42e-06	23.2484	family.Alcaligenaceae.id.2875
1697	rs1887129	-0.0535114	0.0110666	1.33e-06	23.381	family.Alcaligenaceae.id.2875
1698	rs74692987	-0.0599737	0.0126279	2.04e-06	22.5559	family.Alcaligenaceae.id.2875
1699	rs11618348	-0.0534524	0.0110665	1.36e-06	23.3299	family.Alcaligenaceae.id.2875
1700	rs56050831	0.0725684	0.015137	1.63e-06	22.9834	family.Alcaligenaceae.id.2875
1701	rs9537937	-0.0529292	0.01107	1.74e-06	22.8608	family.Alcaligenaceae.id.2875
1702	rs7638039	0.0603335	0.0127779	2.34e-06	22.2946	family.Alcaligenaceae.id.2875
1703	rs9537930	-0.0532254	0.0110699	1.52e-06	23.1181	family.Alcaligenaceae.id.2875
1704	rs9569803	-0.0532297	0.0110663	1.51e-06	23.1369	family.Alcaligenaceae.id.2875
1705	rs35781367	-0.0525448	0.0110707	2.07e-06	22.5274	family.Alcaligenaceae.id.2875
1706	rs9569823	-0.0543679	0.0114152	1.91e-06	22.6841	family.Alcaligenaceae.id.2875
1707	rs1409517	-0.0525504	0.0110676	2.05e-06	22.5446	family.Alcaligenaceae.id.2875
1708	rs7318351	-0.0525176	0.0110681	2.09e-06	22.5144	family.Alcaligenaceae.id.2875
1709	rs35329616	-0.0524852	0.0110683	2.12e-06	22.4859	family.Alcaligenaceae.id.2875
1710	rs113310015	0.0698077	0.0151243	3.92e-06	21.3037	family.Alcaligenaceae.id.2875
1711	rs1575903	-0.0524633	0.0110677	2.13e-06	22.4697	family.Alcaligenaceae.id.2875
1712	rs59349789	-0.0587839	0.0125464	2.8e-06	21.9524	family.Alcaligenaceae.id.2875
1713	rs6087811	-0.0927044	0.0200457	3.75e-06	21.3875	family.Alcaligenaceae.id.2875
1714	rs7270486	0.0693894	0.0149337	3.38e-06	21.5899	family.Alcaligenaceae.id.2875
1715	rs62395635	0.110583	0.0238514	3.55e-06	21.4955	family.Alcaligenaceae.id.2875
1716	rs7593823	0.0613266	0.0131878	3.32e-06	21.6247	family.Alcaligenaceae.id.2875
1717	rs4511740	0.0580556	0.0129406	7.25e-06	20.1271	family.Alcaligenaceae.id.2875
1718	rs368042645	0.0691558	0.0151562	5.05e-06	20.8197	family.Alcaligenaceae.id.2875
1719	rs112159068	0.131484	0.0281089	2.9e-06	21.8806	family.Alcaligenaceae.id.2875
1720	rs35945722	0.0630478	0.0139431	6.13e-06	20.4466	family.Alcaligenaceae.id.2875
1721	rs67553427	0.0692263	0.0151389	4.81e-06	20.9099	family.Alcaligenaceae.id.2875
1722	rs72982722	0.131041	0.0281096	3.13e-06	21.7322	family.Alcaligenaceae.id.2875
1723	rs78428620	-0.0932566	0.0205133	5.46e-06	20.6675	family.Alcaligenaceae.id.2875
1724	rs11128180	0.0586498	0.0130037	6.48e-06	20.3422	family.Alcaligenaceae.id.2875
1725	rs58598064	0.0685623	0.0152273	6.71e-06	20.2733	family.Alcaligenaceae.id.2875
1726	rs6969323	-0.0593564	0.0129137	4.3e-06	21.127	family.Alcaligenaceae.id.2875
1727	rs7991472	-0.0507996	0.0110841	4.58e-06	21.0048	family.Alcaligenaceae.id.2875
1728	rs7302582	-0.106817	0.023298	4.54e-06	21.0203	family.Alcaligenaceae.id.2875
1729	rs73119510	0.0680611	0.0151592	7.13e-06	20.1579	family.Alcaligenaceae.id.2875
1730	rs9520346	0.1473	0.0335465	1.13e-05	19.2802	family.Alcaligenaceae.id.2875
1731	rs66514327	0.0676703	0.0151216	7.64e-06	20.0264	family.Alcaligenaceae.id.2875
1732	rs7330191	-0.0507452	0.0110844	4.69e-06	20.9588	family.Alcaligenaceae.id.2875
1733	rs1153990	-0.058727	0.0128306	4.71e-06	20.95	family.Alcaligenaceae.id.2875
1734	rs77984434	0.130085	0.0282331	4.07e-06	21.2295	family.Alcaligenaceae.id.2875
1735	rs9527726	-0.0504584	0.0111307	5.81e-06	20.5505	family.Alcaligenaceae.id.2875
1736	rs13385989	0.0626823	0.0136888	4.67e-06	20.968	family.Alcaligenaceae.id.2875
1737	rs41293110	0.0681326	0.0151408	6.8e-06	20.2494	family.Alcaligenaceae.id.2875
1738	rs371834896	0.067679	0.0152009	8.5e-06	19.823	family.Alcaligenaceae.id.2875
1739	rs55995696	0.0680881	0.0151386	6.87e-06	20.2288	family.Alcaligenaceae.id.2875
1740	.	-0.0563972	0.0124753	6.16e-06	20.4367	family.Alcaligenaceae.id.2875
1741	rs9964679	0.0537051	0.0116008	3.67e-06	21.4316	family.Alcaligenaceae.id.2875
1742	rs8115462	0.0639251	0.0142863	7.66e-06	20.0218	family.Alcaligenaceae.id.2875
1743	rs73117396	0.0676832	0.0152184	8.69e-06	19.7798	family.Alcaligenaceae.id.2875
1744	rs6561944	-0.0503135	0.011166	6.61e-06	20.3035	family.Alcaligenaceae.id.2875
1745	rs7317710	0.0497861	0.0109435	5.38e-06	20.6968	family.Alcaligenaceae.id.2875
1746	rs1217467	-0.0585975	0.0128561	5.17e-06	20.7748	family.Alcaligenaceae.id.2875
1747	rs112135816	-0.0775052	0.0171554	6.25e-06	20.4109	family.Alcaligenaceae.id.2875
1748	rs147968	0.0489475	0.0110321	9.13e-06	19.6855	family.Alcaligenaceae.id.2875
1749	rs1859743	-0.0491827	0.0110821	9.08e-06	19.6961	family.Alcaligenaceae.id.2875
1750	rs2040996	-0.0490922	0.0110231	8.45e-06	19.8342	family.Alcaligenaceae.id.2875
1751	rs6118993	0.0710837	0.0158858	7.65e-06	20.0228	family.Alcaligenaceae.id.2875
1752	rs4584714	-0.0494249	0.0110907	8.33e-06	19.8597	family.Alcaligenaceae.id.2875
1753	rs2906622	-0.0485023	0.0110212	1.08e-05	19.3674	family.Alcaligenaceae.id.2875
1754	rs7331960	-0.0495627	0.0111654	9.04e-06	19.7045	family.Alcaligenaceae.id.2875
1755	rs2613606	-0.0486294	0.0110218	1.02e-05	19.4669	family.Alcaligenaceae.id.2875
1756	rs148149311	0.126743	0.0281199	6.57e-06	20.3153	family.Alcaligenaceae.id.2875
1757	rs28437793	-0.0569282	0.0126468	6.75e-06	20.2625	family.Alcaligenaceae.id.2875
1758	rs7768419	0.126082	0.0280909	7.18e-06	20.1452	family.Alcaligenaceae.id.2875
1759	rs8000825	-0.0492122	0.011148	1.01e-05	19.4873	family.Alcaligenaceae.id.2875
1760	rs6650396	-0.0491775	0.0111465	1.02e-05	19.4649	family.Alcaligenaceae.id.2875
1761	rs1344064	-0.0491968	0.0111505	1.02e-05	19.4665	family.Alcaligenaceae.id.2875
1762	rs9537819	-0.0491473	0.0111502	1.04e-05	19.4285	family.Alcaligenaceae.id.2875
1763	rs2320924	-0.0489941	0.0111503	1.11e-05	19.3069	family.Alcaligenaceae.id.2875
1764	rs9537817	-0.0491701	0.0111505	1.04e-05	19.4452	family.Alcaligenaceae.id.2875
1765	rs2320923	-0.0491006	0.0111503	1.07e-05	19.3911	family.Alcaligenaceae.id.2875
1766	rs10203027	0.0622959	0.0139075	7.49e-06	20.0641	family.Alcaligenaceae.id.2875
1767	rs4354244	-0.0558981	0.0126522	9.96e-06	19.5192	family.Alcaligenaceae.id.2875
1768	rs74776516	-0.0944052	0.0213287	9.59e-06	19.5914	family.Alcaligenaceae.id.2875
1769	rs67623980	-0.0605029	0.0134804	7.18e-06	20.144	family.Alcaligenaceae.id.2875
1770	rs28480294	-0.0516967	0.0115503	7.61e-06	20.0326	family.Alcaligenaceae.id.2875
1771	rs79846372	0.0882459	0.0198328	8.61e-06	19.798	family.Alcaligenaceae.id.2875
1772	rs9507307	0.0604456	0.0129128	2.85e-06	21.9124	family.Bacteroidaceae.id.917
1773	rs6795673	0.0538565	0.0105251	3.11e-07	26.1832	family.Bacteroidaceae.id.917
1774	rs6810046	0.0528628	0.0105246	5.09e-07	25.2282	family.Bacteroidaceae.id.917
1775	rs750423	0.0519871	0.0105384	8.09e-07	24.3357	family.Bacteroidaceae.id.917
1776	rs28757219	0.0818398	0.0170319	1.55e-06	23.089	family.Bacteroidaceae.id.917
1777	rs66474973	0.0812515	0.0164479	7.81e-07	24.403	family.Bacteroidaceae.id.917
1778	rs11585893	-0.0740746	0.0147633	5.24e-07	25.175	family.Bacteroidaceae.id.917
1779	rs495004	-0.0607475	0.0129865	2.9e-06	21.8811	family.Bacteroidaceae.id.917
1780	rs17619981	0.0880978	0.0187002	2.46e-06	22.1941	family.Bacteroidaceae.id.917
1781	rs68118234	-0.0771338	0.0167861	4.33e-06	21.1149	family.Bacteroidaceae.id.917
1782	rs195028	0.0798701	0.0165559	1.41e-06	23.2735	family.Bacteroidaceae.id.917
1783	rs2023437	-0.0782324	0.0167634	3.06e-06	21.7796	family.Bacteroidaceae.id.917
1784	rs79471440	0.0580527	0.0129083	6.88e-06	20.2258	family.Bacteroidaceae.id.917
1785	rs480694	-0.0591853	0.0129898	5.21e-06	20.7598	family.Bacteroidaceae.id.917
1786	rs7322219	0.0523635	0.0116115	6.49e-06	20.3365	family.Bacteroidaceae.id.917
1787	rs2366421	-0.0528153	0.0117124	6.5e-06	20.3341	family.Bacteroidaceae.id.917
1788	rs78280928	0.0567265	0.0129346	1.16e-05	19.2338	family.Bacteroidaceae.id.917
1789	rs79325005	0.056803	0.0129242	1.11e-05	19.3168	family.Bacteroidaceae.id.917
1790	rs66710942	0.0488038	0.0107412	5.53e-06	20.6443	family.Bacteroidaceae.id.917
1791	rs13207588	-0.059205	0.0131195	6.4e-06	20.365	family.Bacteroidaceae.id.917
1792	rs1340391	-0.0592004	0.0132244	7.58e-06	20.0399	family.Bacteroidaceae.id.917
1793	rs6015624	0.075321	0.0166192	5.84e-06	20.5405	family.Bacteroidaceae.id.917
1794	rs1340392	-0.0582107	0.0131945	1.03e-05	19.4635	family.Bacteroidaceae.id.917
1795	rs17788984	0.0753066	0.0169849	9.26e-06	19.658	family.Bacteroidaceae.id.917
1796	rs738193	0.0847328	0.0165856	3.24e-07	26.1	family.BacteroidalesS24.7group.id.11173
1797	rs941000	0.0850266	0.0163382	1.95e-07	27.0831	family.BacteroidalesS24.7group.id.11173
1798	rs696266	0.0841723	0.0163491	2.63e-07	26.5065	family.BacteroidalesS24.7group.id.11173
1799	rs689695	0.0814578	0.0167057	1.08e-06	23.7759	family.BacteroidalesS24.7group.id.11173
1800	rs697394	0.0850851	0.0169732	5.36e-07	25.1294	family.BacteroidalesS24.7group.id.11173
1801	rs6742712	-0.173967	0.0344153	4.31e-07	25.5523	family.BacteroidalesS24.7group.id.11173
1802	rs17280811	0.0810584	0.0173606	3.03e-06	21.8004	family.BacteroidalesS24.7group.id.11173
1803	rs17043785	-0.176187	0.0347133	3.87e-07	25.7606	family.BacteroidalesS24.7group.id.11173
1804	rs696267	0.0832752	0.0169588	9.09e-07	24.1124	family.BacteroidalesS24.7group.id.11173
1805	rs12438801	0.0821068	0.0174518	2.54e-06	22.1349	family.BacteroidalesS24.7group.id.11173
1806	rs803053	0.0811558	0.0169599	1.71e-06	22.8978	family.BacteroidalesS24.7group.id.11173
1807	rs1850003	0.084048	0.0177806	2.28e-06	22.344	family.BacteroidalesS24.7group.id.11173
1808	rs17043468	-0.172759	0.034357	4.95e-07	25.2842	family.BacteroidalesS24.7group.id.11173
1809	rs1949158	0.0787755	0.0173738	5.78e-06	20.5585	family.BacteroidalesS24.7group.id.11173
1810	rs17043770	-0.176886	0.0344092	2.74e-07	26.4262	family.BacteroidalesS24.7group.id.11173
1811	rs601978	0.0826206	0.0177074	3.07e-06	21.7705	family.BacteroidalesS24.7group.id.11173
1812	rs2356673	-0.173222	0.0347347	6.13e-07	24.8702	family.BacteroidalesS24.7group.id.11173
1813	rs690117	0.0810679	0.0176631	4.44e-06	21.065	family.BacteroidalesS24.7group.id.11173
1814	rs28494831	0.0795967	0.0174155	4.87e-06	20.8891	family.BacteroidalesS24.7group.id.11173
1815	rs12148053	0.0796381	0.0173635	4.51e-06	21.0362	family.BacteroidalesS24.7group.id.11173
1816	rs10872669	-0.123071	0.0275665	8.03e-06	19.9317	family.BacteroidalesS24.7group.id.11173
1817	rs149498972	-0.172495	0.0347786	7.06e-07	24.5995	family.BacteroidalesS24.7group.id.11173
1818	rs28434476	0.0782155	0.0174239	7.16e-06	20.1508	family.BacteroidalesS24.7group.id.11173
1819	rs138088344	-0.171589	0.0347679	8e-07	24.357	family.BacteroidalesS24.7group.id.11173
1820	rs12748533	-0.0821108	0.0172701	1.99e-06	22.6054	family.BacteroidalesS24.7group.id.11173
1821	rs17346776	0.0787002	0.0173602	5.81e-06	20.5514	family.BacteroidalesS24.7group.id.11173
1822	rs1398206	0.0777296	0.0174267	8.18e-06	19.8948	family.BacteroidalesS24.7group.id.11173
1823	rs3920216	0.0777023	0.0174242	8.22e-06	19.8866	family.BacteroidalesS24.7group.id.11173
1824	rs28410286	0.0771841	0.0173455	8.6e-06	19.8007	family.BacteroidalesS24.7group.id.11173
1825	rs6831034	-0.0956546	0.0205228	3.15e-06	21.7239	family.BacteroidalesS24.7group.id.11173
1826	rs72791497	-0.173115	0.0353093	9.45e-07	24.0374	family.BacteroidalesS24.7group.id.11173
1827	rs28545668	0.0776376	0.0173691	7.83e-06	19.9798	family.BacteroidalesS24.7group.id.11173
1828	rs56733378	0.120528	0.0272067	9.42e-06	19.6258	family.BacteroidalesS24.7group.id.11173
1829	rs17043487	-0.162646	0.0347119	2.79e-06	21.9549	family.BacteroidalesS24.7group.id.11173
1830	rs697400	0.0761566	0.0165937	4.44e-06	21.0634	family.BacteroidalesS24.7group.id.11173
1831	rs61508842	0.122574	0.0272389	6.8e-06	20.2498	family.BacteroidalesS24.7group.id.11173
1832	rs17281048	0.0770795	0.0173664	9.06e-06	19.6996	family.BacteroidalesS24.7group.id.11173
1833	rs965441	-0.158664	0.0330236	1.55e-06	23.0839	family.BacteroidalesS24.7group.id.11173
1834	rs17043777	-0.15765	0.0329982	1.77e-06	22.8249	family.BacteroidalesS24.7group.id.11173
1835	rs78609301	-0.0867065	0.0195709	9.41e-06	19.6283	family.BacteroidalesS24.7group.id.11173
1836	rs7217209	0.0843019	0.0187308	6.77e-06	20.2564	family.BacteroidalesS24.7group.id.11173
1837	rs11135366	0.0842142	0.0183739	4.58e-06	21.0072	family.BacteroidalesS24.7group.id.11173
1838	rs11135367	0.0837425	0.018379	5.2e-06	20.7611	family.BacteroidalesS24.7group.id.11173
1839	rs17043784	-0.155274	0.0333007	3.12e-06	21.7415	family.BacteroidalesS24.7group.id.11173
1840	rs12469709	0.0902886	0.0132562	9.69e-12	46.3903	family.Bifidobacteriaceae.id.433
1841	rs313522	0.0901049	0.0131999	8.72e-12	46.5968	family.Bifidobacteriaceae.id.433
1842	rs11679508	0.0904348	0.0132134	7.69e-12	46.8426	family.Bifidobacteriaceae.id.433
1843	rs6755383	0.0899203	0.0131942	9.42e-12	46.4459	family.Bifidobacteriaceae.id.433
1844	rs6715856	0.0899366	0.013193	9.3e-12	46.4713	family.Bifidobacteriaceae.id.433
1845	rs656326	0.0898718	0.013197	9.76e-12	46.3763	family.Bifidobacteriaceae.id.433
1846	rs7587285	0.115651	0.0175656	4.58e-11	43.348	family.Bifidobacteriaceae.id.433
1847	rs11893318	0.114637	0.0175875	7.12e-11	42.4856	family.Bifidobacteriaceae.id.433
1848	rs2322659	0.0888955	0.0132702	2.1e-11	44.8752	family.Bifidobacteriaceae.id.433
1849	rs10192827	0.0897661	0.0132396	1.2e-11	45.9699	family.Bifidobacteriaceae.id.433
1850	rs4954551	0.114842	0.0175888	6.61e-11	42.6311	family.Bifidobacteriaceae.id.433
1851	rs10928542	0.089148	0.0131939	1.41e-11	45.654	family.Bifidobacteriaceae.id.433
1852	rs7608045	0.0890089	0.0131948	1.52e-11	45.5052	family.Bifidobacteriaceae.id.433
1853	rs4954276	0.0891619	0.0131938	1.4e-11	45.6686	family.Bifidobacteriaceae.id.433
1854	rs2278683	0.114898	0.0175753	6.26e-11	42.7386	family.Bifidobacteriaceae.id.433
1855	rs4954279	0.0886679	0.0131931	1.81e-11	45.1686	family.Bifidobacteriaceae.id.433
1856	rs13413639	0.0881916	0.0131926	2.31e-11	44.6881	family.Bifidobacteriaceae.id.433
1857	rs12619365	0.0882348	0.0132438	2.7e-11	44.3868	family.Bifidobacteriaceae.id.433
1858	rs62160860	0.115662	0.0178155	8.46e-11	42.1488	family.Bifidobacteriaceae.id.433
1859	rs7581382	-0.0902118	0.0147899	1.06e-09	37.2046	family.Bifidobacteriaceae.id.433
1860	rs1869829	0.0864572	0.0130942	4.04e-11	43.5958	family.Bifidobacteriaceae.id.433
1861	rs4346445	0.101623	0.0165945	9.13e-10	37.5019	family.Bifidobacteriaceae.id.433
1862	rs10187402	0.0858488	0.013139	6.41e-11	42.6919	family.Bifidobacteriaceae.id.433
1863	rs2680880	0.0803213	0.0120696	2.84e-11	44.287	family.Bifidobacteriaceae.id.433
1864	rs1979033	0.0751261	0.011965	3.41e-10	39.4237	family.Bifidobacteriaceae.id.433
1865	rs1375132	0.0852178	0.0131068	7.94e-11	42.2736	family.Bifidobacteriaceae.id.433
1866	rs12328663	0.103102	0.0165247	4.4e-10	38.9287	family.Bifidobacteriaceae.id.433
1867	rs935613	0.0840635	0.01313	1.53e-10	40.9907	family.Bifidobacteriaceae.id.433
1868	rs13389481	0.103565	0.0169081	9.06e-10	37.5179	family.Bifidobacteriaceae.id.433
1869	rs10193348	0.10256	0.016529	5.47e-10	38.5003	family.Bifidobacteriaceae.id.433
1870	rs1374329	0.0849142	0.0134416	2.66e-10	39.9077	family.Bifidobacteriaceae.id.433
1871	rs2874739	0.102639	0.0165213	5.21e-10	38.5956	family.Bifidobacteriaceae.id.433
1872	rs2016636	0.0838216	0.0131323	1.74e-10	40.7409	family.Bifidobacteriaceae.id.433
1873	rs7568525	0.101618	0.0165713	8.67e-10	37.6031	family.Bifidobacteriaceae.id.433
1874	rs10208624	0.101427	0.0165673	9.24e-10	37.48	family.Bifidobacteriaceae.id.433
1875	rs10928545	0.0855729	0.0135906	3.05e-10	39.6455	family.Bifidobacteriaceae.id.433
1876	rs11903663	0.0992074	0.0165516	2.05e-09	35.9262	family.Bifidobacteriaceae.id.433
1877	rs4953945	0.103436	0.0166709	5.49e-10	38.4965	family.Bifidobacteriaceae.id.433
1878	rs9287442	0.0848756	0.0135822	4.13e-10	39.0505	family.Bifidobacteriaceae.id.433
1879	rs3768998	0.108667	0.0181193	2.01e-09	35.9675	family.Bifidobacteriaceae.id.433
1880	rs2304599	0.0850617	0.013646	4.56e-10	38.8562	family.Bifidobacteriaceae.id.433
1881	rs7573600	0.100478	0.0165332	1.22e-09	36.9337	family.Bifidobacteriaceae.id.433
1882	rs58697996	0.101221	0.0165764	1.02e-09	37.2873	family.Bifidobacteriaceae.id.433
1883	rs4640444	0.0988735	0.0165531	2.33e-09	35.6779	family.Bifidobacteriaceae.id.433
1884	rs62168942	0.101509	0.0165892	9.42e-10	37.4421	family.Bifidobacteriaceae.id.433
1885	rs4954217	0.101491	0.0165878	9.45e-10	37.435	family.Bifidobacteriaceae.id.433
1886	rs6714750	0.0836695	0.0132364	2.6e-10	39.9569	family.Bifidobacteriaceae.id.433
1887	rs6760329	0.0846322	0.0136396	5.47e-10	38.5006	family.Bifidobacteriaceae.id.433
1888	rs12616520	0.0843534	0.0135824	5.28e-10	38.5701	family.Bifidobacteriaceae.id.433
1889	rs4645053	0.0986651	0.0165534	2.52e-09	35.5263	family.Bifidobacteriaceae.id.433
1890	rs10167901	0.101243	0.0165929	1.05e-09	37.2296	family.Bifidobacteriaceae.id.433
1891	rs4954216	0.101236	0.0165914	1.05e-09	37.2311	family.Bifidobacteriaceae.id.433
1892	rs4953948	0.101176	0.0165913	1.07e-09	37.1869	family.Bifidobacteriaceae.id.433
1893	rs10167809	0.101128	0.0165912	1.09e-09	37.1526	family.Bifidobacteriaceae.id.433
1894	rs10167884	0.101136	0.0165928	1.09e-09	37.151	family.Bifidobacteriaceae.id.433
1895	rs61087958	0.100544	0.0165419	1.22e-09	36.9436	family.Bifidobacteriaceae.id.433
1896	rs10188066	0.0844321	0.0136399	6.01e-10	38.3172	family.Bifidobacteriaceae.id.433
1897	rs921859	0.101045	0.0165879	1.12e-09	37.1063	family.Bifidobacteriaceae.id.433
1898	rs4954220	0.100271	0.0165692	1.43e-09	36.622	family.Bifidobacteriaceae.id.433
1899	rs4954513	0.111668	0.0181944	8.38e-10	37.6685	family.Bifidobacteriaceae.id.433
1900	rs4954215	0.101034	0.0165927	1.14e-09	37.0765	family.Bifidobacteriaceae.id.433
1901	rs7601696	0.101021	0.0165851	1.12e-09	37.1013	family.Bifidobacteriaceae.id.433
1902	rs182549	0.11707	0.0126703	2.47e-20	85.3717	family.Bifidobacteriaceae.id.433
1903	rs4988235	0.116024	0.0126552	4.81e-20	84.0544	family.Bifidobacteriaceae.id.433
1904	rs6754311	0.113084	0.0126499	3.91e-19	79.9152	family.Bifidobacteriaceae.id.433
1905	rs7570971	0.112508	0.0125178	2.52e-19	80.7808	family.Bifidobacteriaceae.id.433
1906	rs13404551	0.109896	0.0128982	1.59e-17	72.5953	family.Bifidobacteriaceae.id.433
1907	rs1446585	0.111859	0.0127514	1.75e-18	76.9536	family.Bifidobacteriaceae.id.433
1908	rs36084664	-0.113352	0.0135059	4.75e-17	70.4384	family.Bifidobacteriaceae.id.433
1909	rs12465802	0.109585	0.0125966	3.33e-18	75.6828	family.Bifidobacteriaceae.id.433
1910	rs1375131	0.109578	0.0125036	1.89e-18	76.8033	family.Bifidobacteriaceae.id.433
1911	rs6730157	0.109435	0.0125014	2.06e-18	76.6289	family.Bifidobacteriaceae.id.433
1912	rs687670	0.111069	0.0129109	7.78e-18	74.0069	family.Bifidobacteriaceae.id.433
1913	rs12615624	0.104913	0.0130945	1.13e-15	64.1914	family.Bifidobacteriaceae.id.433
1914	rs309160	0.107558	0.0129098	7.98e-17	69.4137	family.Bifidobacteriaceae.id.433
1915	rs13023281	-0.106109	0.0134154	2.58e-15	62.561	family.Bifidobacteriaceae.id.433
1916	rs309168	0.106802	0.0129127	1.33e-16	68.4114	family.Bifidobacteriaceae.id.433
1917	rs218174	0.106576	0.0129157	1.56e-16	68.0896	family.Bifidobacteriaceae.id.433
1918	rs309180	0.105398	0.0129254	3.51e-16	66.4929	family.Bifidobacteriaceae.id.433
1919	rs309134	0.106886	0.0130931	3.25e-16	66.6434	family.Bifidobacteriaceae.id.433
1920	rs632632	0.104541	0.0129145	5.73e-16	65.5267	family.Bifidobacteriaceae.id.433
1921	rs309125	0.102809	0.0129175	1.74e-15	63.3431	family.Bifidobacteriaceae.id.433
1922	rs6759321	0.101493	0.0126993	1.33e-15	63.8723	family.Bifidobacteriaceae.id.433
1923	rs309164	0.102653	0.0130967	4.57e-15	61.4358	family.Bifidobacteriaceae.id.433
1924	rs2236783	0.0990142	0.0130235	2.9e-14	57.8015	family.Bifidobacteriaceae.id.433
1925	rs1561277	0.0995568	0.0126767	4.05e-15	61.6775	family.Bifidobacteriaceae.id.433
1926	rs6716536	0.0977634	0.0127133	1.47e-14	59.134	family.Bifidobacteriaceae.id.433
1927	rs4988183	0.10165	0.0131908	1.3e-14	59.3839	family.Bifidobacteriaceae.id.433
1928	rs309149	0.100981	0.0130968	1.25e-14	59.4504	family.Bifidobacteriaceae.id.433
1929	rs4954490	0.0999889	0.0130006	1.46e-14	59.153	family.Bifidobacteriaceae.id.433
1930	rs309137	0.0987292	0.0128805	1.79e-14	58.7522	family.Bifidobacteriaceae.id.433
1931	rs892715	0.0952216	0.0130072	2.47e-13	53.5925	family.Bifidobacteriaceae.id.433
1932	rs11681248	0.0938825	0.0124223	4.11e-14	57.1173	family.Bifidobacteriaceae.id.433
1933	rs12620033	0.098281	0.0130205	4.41e-14	56.9746	family.Bifidobacteriaceae.id.433
1934	rs3754686	0.0969447	0.0129996	8.82e-14	55.6149	family.Bifidobacteriaceae.id.433
1935	rs3769005	0.0956695	0.0129991	1.84e-13	54.165	family.Bifidobacteriaceae.id.433
1936	rs12475139	0.0942377	0.0128596	2.33e-13	53.7021	family.Bifidobacteriaceae.id.433
1937	rs745500	0.0957105	0.0130067	1.86e-13	54.1483	family.Bifidobacteriaceae.id.433
1938	rs6719488	0.0955705	0.0130069	2.02e-13	53.9886	family.Bifidobacteriaceae.id.433
1939	rs12988076	0.0950707	0.0130076	2.69e-13	53.4192	family.Bifidobacteriaceae.id.433
1940	rs749873	0.0902402	0.0124351	3.96e-13	52.6624	family.Bifidobacteriaceae.id.433
1941	rs2164210	0.0944714	0.0130074	3.79e-13	52.7497	family.Bifidobacteriaceae.id.433
1942	rs2322660	0.0947183	0.0130034	3.24e-13	53.0587	family.Bifidobacteriaceae.id.433
1943	rs6742283	0.0945947	0.013019	3.71e-13	52.793	family.Bifidobacteriaceae.id.433
1944	rs6430589	0.0920706	0.0132547	3.75e-12	48.2505	family.Bifidobacteriaceae.id.433
1945	rs748841	0.0943574	0.0130038	3.98e-13	52.6517	family.Bifidobacteriaceae.id.433
1946	rs2011946	0.0904794	0.0125214	4.97e-13	52.2151	family.Bifidobacteriaceae.id.433
1947	rs3739020	0.0946699	0.0132944	1.07e-12	50.7091	family.Bifidobacteriaceae.id.433
1948	rs17261772	0.0948513	0.0131013	4.49e-13	52.4157	family.Bifidobacteriaceae.id.433
1949	rs11693502	0.0877715	0.0125161	2.34e-12	49.1778	family.Bifidobacteriaceae.id.433
1950	rs2082729	0.093102	0.0132523	2.14e-12	49.3555	family.Bifidobacteriaceae.id.433
1951	rs12998016	0.0920999	0.0132552	3.7e-12	48.2775	family.Bifidobacteriaceae.id.433
1952	rs1011361	0.0924497	0.0132532	3.04e-12	48.6599	family.Bifidobacteriaceae.id.433
1953	rs71348715	0.0924882	0.013249	2.94e-12	48.7312	family.Bifidobacteriaceae.id.433
1954	rs313519	0.0918404	0.0131984	3.44e-12	48.4203	family.Bifidobacteriaceae.id.433
1955	rs1438305	0.0924311	0.0132488	3.02e-12	48.6727	family.Bifidobacteriaceae.id.433
1956	rs11684545	0.0921543	0.0132481	3.5e-12	48.3862	family.Bifidobacteriaceae.id.433
1957	rs10202489	0.0921459	0.0132253	3.23e-12	48.5446	family.Bifidobacteriaceae.id.433
1958	rs71348714	0.0916988	0.0131961	3.68e-12	48.2877	family.Bifidobacteriaceae.id.433
1959	rs313518	0.0915957	0.0131978	3.91e-12	48.1666	family.Bifidobacteriaceae.id.433
1960	rs313528	0.0914668	0.0131948	4.15e-12	48.053	family.Bifidobacteriaceae.id.433
1961	rs1438307	0.0918861	0.0132437	3.97e-12	48.1373	family.Bifidobacteriaceae.id.433
1962	rs10928546	0.0919183	0.0132458	3.94e-12	48.1558	family.Bifidobacteriaceae.id.433
1963	rs313526	0.0914028	0.0131952	4.3e-12	47.9834	family.Bifidobacteriaceae.id.433
1964	rs313524	0.0909614	0.0131952	5.44e-12	47.5204	family.Bifidobacteriaceae.id.433
1965	rs1438304	0.0919507	0.0132483	3.91e-12	48.1711	family.Bifidobacteriaceae.id.433
1966	rs28453840	0.0917865	0.013238	4.1e-12	48.0744	family.Bifidobacteriaceae.id.433
1967	rs1470457	0.0915221	0.0132929	5.78e-12	47.4038	family.Bifidobacteriaceae.id.433
1968	rs10195620	0.0918467	0.0132538	4.21e-12	48.0227	family.Bifidobacteriaceae.id.433
1969	rs11679933	0.0866607	0.0125249	4.55e-12	47.8734	family.Bifidobacteriaceae.id.433
1970	rs13412397	0.0914013	0.0132124	4.59e-12	47.8568	family.Bifidobacteriaceae.id.433
1971	rs6720287	0.0902882	0.0131925	7.71e-12	46.8392	family.Bifidobacteriaceae.id.433
1972	rs313517	0.0909487	0.0131972	5.52e-12	47.4927	family.Bifidobacteriaceae.id.433
1973	rs12998387	0.0914307	0.0132373	4.95e-12	47.7077	family.Bifidobacteriaceae.id.433
1974	rs7355359	0.090833	0.0131957	5.84e-12	47.3833	family.Bifidobacteriaceae.id.433
1975	rs3213889	0.0913277	0.0132497	5.47e-12	47.5112	family.Bifidobacteriaceae.id.433
1976	rs4954280	0.0905248	0.0131927	6.8e-12	47.0832	family.Bifidobacteriaceae.id.433
1977	rs1446584	0.0904441	0.0131923	7.09e-12	47.0024	family.Bifidobacteriaceae.id.433
1978	rs2034276	0.0904335	0.0131955	7.21e-12	46.9682	family.Bifidobacteriaceae.id.433
1979	rs12994270	0.0908711	0.0132394	6.71e-12	47.1101	family.Bifidobacteriaceae.id.433
1980	rs10173394	0.0907583	0.0132391	7.11e-12	46.9956	family.Bifidobacteriaceae.id.433
1981	rs313523	0.0900979	0.0131997	8.75e-12	46.5909	family.Bifidobacteriaceae.id.433
1982	rs932206	0.0817008	0.0120673	1.28e-11	45.8383	family.Bifidobacteriaceae.id.433
1983	rs13409400	0.100795	0.0165893	1.23e-09	36.9167	family.Bifidobacteriaceae.id.433
1984	rs7422031	0.100678	0.0165212	1.1e-09	37.1353	family.Bifidobacteriaceae.id.433
1985	rs7577258	0.100962	0.0165836	1.14e-09	37.0646	family.Bifidobacteriaceae.id.433
1986	rs56903548	0.100338	0.0165232	1.26e-09	36.8762	family.Bifidobacteriaceae.id.433
1987	rs62168941	0.10094	0.0165898	1.17e-09	37.0209	family.Bifidobacteriaceae.id.433
1988	rs4953947	0.100892	0.0165946	1.2e-09	36.9639	family.Bifidobacteriaceae.id.433
1989	rs2017831	0.100844	0.0165881	1.21e-09	36.9582	family.Bifidobacteriaceae.id.433
1990	rs13402112	0.100373	0.0165935	1.46e-09	36.5894	family.Bifidobacteriaceae.id.433
1991	rs7565268	0.100779	0.0165852	1.23e-09	36.923	family.Bifidobacteriaceae.id.433
1992	rs1530559	0.0738295	0.0119721	6.97e-10	38.0293	family.Bifidobacteriaceae.id.433
1993	rs11898045	0.0997399	0.0165365	1.62e-09	36.3792	family.Bifidobacteriaceae.id.433
1994	rs58426504	0.0996897	0.0165349	1.65e-09	36.3495	family.Bifidobacteriaceae.id.433
1995	rs10182750	0.100722	0.0165948	1.28e-09	36.8389	family.Bifidobacteriaceae.id.433
1996	rs6741481	0.0998894	0.0165329	1.52e-09	36.5041	family.Bifidobacteriaceae.id.433
1997	rs3213871	0.110589	0.018251	1.37e-09	36.716	family.Bifidobacteriaceae.id.433
1998	rs1551497	0.101171	0.0165973	1.09e-09	37.1569	family.Bifidobacteriaceae.id.433
[truncated: 12,571 more rows]
